# Supplementary material for: Systematic Bioinformatic Analyses of Nutrigenomic Modifications by Polyphenols Associated with Cardiometabolic Health in Humans—Evidence from Targeted Nutrigenomic Studies
Source: Nutrients. 2021 Jul 6;13(7):2326. doi: 10.3390/nu13072326 (PMC8308901; doi:10.3390/nu13072326)
Supplement: Supplementary file 1 [file nutrients-13-02326-s001.zip]

Archive with 1 entries (1 files):
- nutrients-1243902-supplementary.xlsx
