# Supplementary material for: Systematic Bioinformatic Analyses of Nutrigenomic Modifications by Polyphenols Associated with Cardiometabolic Health in Humans—Evidence from Targeted Nutrigenomic Studies
Source: Nutrients. 2021 Jul 6;13(7):2326. doi: 10.3390/nu13072326 (PMC8308901; doi:10.3390/nu13072326)
Supplement: Supplementary file 1 [file nutrients-13-02326-s001.zip › nutrients-1243902-supplementary.xlsx]

## Sheet: Annotation
Gene	original_id	mRNA	miRNA_targets	Gene ID	Type	Tax ID	Homologene Gene ID	Homologene Gene Tax ID	Gene Symbol	Description	Biological Process (GO)	Kinase Class (UniProt)	Protein Function (Protein Atlas)	Subcellular Location (Protein Atlas)	Drug (DrugBank)	Canonical Pathways	Hallmark Gene Sets	GO:0019221 cytokine-mediated signaling pa	GO:1905952 regulation of lipid localizati	GO:0071222 cellular response to lipopolys	GO:0099536 synaptic signaling	GO:0045596 negative regulation of cell di	GO:0001568 blood vessel development	GO:0060322 head development	GO:0001505 regulation of neurotransmitter	GO:0019216 regulation of lipid metabolic	GO:0023061 signal release	GO:0007610 behavior	hsa05205 Proteoglycans in cancer	GO:0045664 regulation of neuron different	GO:0048598 embryonic morphogenesis	GO:0030155 regulation of cell adhesion	GO:0048762 mesenchymal cell differentiati	GO:0002009 morphogenesis of an epithelium	GO:0070848 response to growth factor	GO:0048608 reproductive structure develop	R-HSA-9006936 Signaling by TGF-beta family m	TotalEvidenceCount
2194	FASN	1	1	2194	Gene_ID	H. sapiens	2194	H. sapiens	FASN	fatty acid synthase	GO:0090557 establishment of endothelial intestinal barrier;GO:0008611 ether lipid biosynthetic process;GO:0046949 fatty-acyl-CoA biosynthetic process		Enzymes/ENZYME proteins/{Hydrolases,Lyases,Oxidoreductases,Transferases}	Cytosol;Plasma membrane(Enhanced)	Cerulenin (Poly(a) rna binding);Orlistat (Poly(a) rna binding)	(M236)PID DELTA NP63 PATHWAY; (M19)PID P73PATHWAY	(M5892)HALLMARK CHOLESTEROL HOMEOSTASIS; (M5935)HALLMARK FATTY ACID METABOLISM; (M5906)HALLMARK ESTROGEN RESPONSE EARLY	0	1	1	0	0	0	0	0	1	0	0	0	0	1	0	0	0	0	0	0	1
79602	ADIPOR2	1	1	79602	Gene_ID	H. sapiens	79602	H. sapiens	ADIPOR2	adiponectin receptor 2	GO:0046326 positive regulation of glucose import;GO:0061042 vascular wound healing;GO:0010828 positive regulation of glucose transmembrane transport						(M5916)HALLMARK APICAL SURFACE; (M5935)HALLMARK FATTY ACID METABOLISM; (M5905)HALLMARK ADIPOGENESIS	1	1	0	0	0	1	0	0	1	0	0	0	0	0	0	0	0	0	0	0	1
4973	OLR1	1	1	4973	Gene_ID	H. sapiens	4973	H. sapiens	OLR1	oxidized low density lipoprotein receptor 1	GO:0043312 neutrophil degranulation;GO:0002283 neutrophil activation involved in immune response;GO:0042119 neutrophil activation			Plasma membrane(Supported)Vesicles(Approved)Nucleoplasm(Uncertain)			(M5944)HALLMARK ANGIOGENESIS; (M5946)HALLMARK COAGULATION; (M5932)HALLMARK INFLAMMATORY RESPONSE	1	1	0	0	0	0	0	1	0	0	0	0	0	0	0	0	0	0	0	0	1
6899	TBX1	0	1	6899	Gene_ID	H. sapiens	6899	H. sapiens	TBX1	T-box transcription factor 1	GO:2001037 positive regulation of tongue muscle cell differentiation;GO:2001035 regulation of tongue muscle cell differentiation;GO:1902811 positive regulation of skeletal muscle fiber differentiation		Transcription factors/Immunoglobulin fold	Cytoplasmic bodies;Nuclear bodies(Approved)				0	0	0	0	1	1	1	0	0	0	1	0	0	1	0	1	1	1	0	0	0
24	ABCA4	1	0	24	Gene_ID	H. sapiens	24	H. sapiens	ABCA4	ATP binding cassette subfamily A member 4	GO:0006649 phospholipid transfer to membrane;GO:0007603 phototransduction, visible light;GO:0045494 photoreceptor cell maintenance		Transporters/Primary Active Transporters				(M5948)HALLMARK BILE ACID METABOLISM	1	1	0	0	0	0	0	0	1	0	0	0	0	0	0	0	0	0	0	0	1
51400	PPME1	0	1	51400	Gene_ID	H. sapiens	51400	H. sapiens	PPME1	protein phosphatase methylesterase 1	GO:0032515 negative regulation of phosphoprotein phosphatase activity;GO:0035308 negative regulation of protein dephosphorylation;GO:0010923 negative regulation of phosphatase activity		Enzymes/ENZYME proteins/Hydrolases	Nucleus(Supported)Nuclear bodies(Approved)				0	0	0	0	0	0	0	0	0	0	0	0	0	0	0	0	0	0	0	0	0
162073	ITPRIPL2	0	1	162073	Gene_ID	H. sapiens	162073	H. sapiens	ITPRIPL2	ITPRIP like 2				Centrosome(Approved)				0	0	0	0	0	0	0	0	0	0	0	0	0	0	0	0	0	0	0	0	0
57542	KLHL42	0	1	57542	Gene_ID	H. sapiens	57542	H. sapiens	KLHL42	kelch like family member 42	GO:0043161 proteasome-mediated ubiquitin-dependent protein catabolic process;GO:0043687 post-translational protein modification;GO:0000209 protein polyubiquitination							0	0	0	0	0	0	0	0	0	0	0	0	0	0	0	0	0	0	0	0	0
144100	PLEKHA7	0	1	144100	Gene_ID	H. sapiens	144100	H. sapiens	PLEKHA7	pleckstrin homology domain containing A7	GO:0045218 zonula adherens maintenance;GO:0034334 adherens junction maintenance;GO:0045217 cell-cell junction maintenance			Cell Junctions;Cytosol(Supported)Nucleus(Approved)		(M232)PID ECADHERIN STABILIZATION PATHWAY		0	0	0	0	0	0	0	0	0	0	0	0	0	0	0	0	0	0	0	0	0
4185	ADAM11	0	1	4185	Gene_ID	H. sapiens	4185	H. sapiens	ADAM11	ADAM metallopeptidase domain 11	GO:0007229 integrin-mediated signaling pathway;GO:0006508 proteolysis;GO:0007166 cell surface receptor signaling pathway		Transporters/Accessory Factors Involved in Transport			(M3468)NABA ECM REGULATORS; (M5885)NABA MATRISOME ASSOCIATED; (M5889)NABA MATRISOME		0	0	0	0	0	0	0	0	0	0	0	0	0	0	0	0	0	0	0	0	0
286	ANK1	0	1	286	Gene_ID	H. sapiens	286	H. sapiens	ANK1	ankyrin 1	GO:0045199 maintenance of epithelial cell apical/basal polarity;GO:0035090 maintenance of apical/basal cell polarity;GO:0045197 establishment or maintenance of epithelial cell apical/basal polarity		Transporters/Accessory Factors Involved in Transport				(M5945)HALLMARK HEME METABOLISM	0	0	0	0	0	0	0	0	0	0	0	1	0	0	0	0	0	0	0	0	0
23089	PEG10	0	1	23089	Gene_ID	H. sapiens	23089	H. sapiens	PEG10	paternally expressed 10	GO:0030512 negative regulation of transforming growth factor beta receptor signaling pathway;GO:1903845 negative regulation of cellular response to transforming growth factor beta stimulus;GO:0017015 regulation of transforming growth factor beta receptor signaling pathway			Cytosol;Nucleus(Supported)		(M66)PID MYC ACTIV PATHWAY		0	0	0	0	0	0	0	0	0	0	0	0	0	0	0	0	0	1	0	0	0
30815	ST6GALNAC6	0	1	30815	Gene_ID	H. sapiens	30815	H. sapiens	ST6GALNAC6	ST6 N-acetylgalactosaminide alpha-2,6-sialyltransferase 6	GO:0001574 ganglioside biosynthetic process;GO:0006677 glycosylceramide metabolic process;GO:0001573 ganglioside metabolic process			Nucleus(Approved)				0	0	0	0	0	0	0	0	0	0	0	0	0	0	0	0	0	0	0	0	0
146050	ZSCAN29	0	1	146050	Gene_ID	H. sapiens	146050	H. sapiens	ZSCAN29	zinc finger and SCAN domain containing 29	GO:0006355 regulation of transcription, DNA-templated;GO:1903506 regulation of nucleic acid-templated transcription;GO:0006351 transcription, DNA-templated		Transcription factors/Zinc-coordinating DNA-binding domains	Actin filaments;Nucleoplasm;Plasma membrane(Approved)				0	0	0	0	0	0	0	0	0	0	0	0	0	0	0	0	0	0	0	0	0
7078	TIMP3	0	1	7078	Gene_ID	H. sapiens	7078	H. sapiens	TIMP3	TIMP metallopeptidase inhibitor 3	GO:1903984 positive regulation of TRAIL-activated apoptotic signaling pathway;GO:1903121 regulation of TRAIL-activated apoptotic signaling pathway;GO:1904684 negative regulation of metalloendopeptidase activity				pimagedine HCl (Protease binding)	(M3468)NABA ECM REGULATORS; (M5885)NABA MATRISOME ASSOCIATED; (M5889)NABA MATRISOME	(M5946)HALLMARK COAGULATION; (M5902)HALLMARK APOPTOSIS; (M5930)HALLMARK EPITHELIAL MESENCHYMAL TRANSITION	0	0	0	0	0	0	0	1	0	0	0	1	0	0	0	0	0	0	0	0	0
55432	YOD1	0	1	55432	Gene_ID	H. sapiens	55432	H. sapiens	YOD1	YOD1 deubiquitinase	GO:1904153 negative regulation of retrograde protein transport, ER to cytosol;GO:1904293 negative regulation of ERAD pathway;GO:1904152 regulation of retrograde protein transport, ER to cytosol		Enzymes/ENZYME proteins/Hydrolases	Cytosol;Nucleoplasm;Plasma membrane(Supported)				0	0	0	0	0	0	0	1	0	0	0	0	0	0	0	0	0	0	0	0	0
23341	DNAJC16	0	1	23341	Gene_ID	H. sapiens	23341	H. sapiens	DNAJC16	DnaJ heat shock protein family (Hsp40) member C16	GO:0045454 cell redox homeostasis;GO:0019725 cellular homeostasis;GO:0042592 homeostatic process			Vesicles(Approved)				0	0	0	0	0	0	0	0	0	0	0	0	0	0	0	0	0	0	0	0	0
8986	RPS6KA4	0	1	8986	Gene_ID	H. sapiens	8986	H. sapiens	RPS6KA4	ribosomal protein S6 kinase A4	GO:0043988 histone H3-S28 phosphorylation;GO:0043987 histone H3-S10 phosphorylation;GO:0033129 positive regulation of histone phosphorylation	AGC Ser/Thr protein kinase family	Enzymes/{ENZYME proteins/Transferases,Kinases/AGC Ser/Thr protein kinases}	Nucleus(Enhanced)Cytosol(Approved)	Riboflavin Monophosphate (Ribosomal protein s6 kinase activity)	(M229)PID P38 ALPHA BETA DOWNSTREAM PATHWAY; (M164)PID ERBB1 DOWNSTREAM PATHWAY		0	0	0	0	0	0	0	0	0	0	0	0	0	0	0	0	0	0	0	0	0
9991	PTBP3	0	1	9991	Gene_ID	H. sapiens	9991	H. sapiens	PTBP3	polypyrimidine tract binding protein 3	GO:0043249 erythrocyte maturation;GO:0048025 negative regulation of mRNA splicing, via spliceosome;GO:0048821 erythrocyte development			Nucleus(Approved)				0	0	0	0	0	0	0	0	0	0	0	0	0	0	0	0	0	0	0	0	0
56146	PCDHA2	0	1	56146	Gene_ID	H. sapiens	56146	H. sapiens	PCDHA2	protocadherin alpha 2	GO:0007156 homophilic cell adhesion via plasma membrane adhesion molecules;GO:0098742 cell-cell adhesion via plasma-membrane adhesion molecules;GO:0098609 cell-cell adhesion							0	0	0	0	0	0	0	0	0	0	0	0	0	0	0	0	0	0	0	0	0
961	CD47	0	1	961	Gene_ID	H. sapiens	961	H. sapiens	CD47	CD47 molecule	GO:1905450 negative regulation of Fc-gamma receptor signaling pathway involved in phagocytosis;GO:1905449 regulation of Fc-gamma receptor signaling pathway involved in phagocytosis;GO:0060368 regulation of Fc receptor mediated stimulatory signaling pathway		CD markers;Transporters/Transporter channels and pores	Plasma membrane(Supported)Golgi apparatus;Vesicles(Approved)		(M53)PID INTEGRIN3 PATHWAY	(M5911)HALLMARK INTERFERON ALPHA RESPONSE; (M5950)HALLMARK ALLOGRAFT REJECTION	0	0	0	0	1	0	0	1	0	0	0	0	0	0	1	0	0	0	0	0	0
23122	CLASP2	0	1	23122	Gene_ID	H. sapiens	23122	H. sapiens	CLASP2	cytoplasmic linker associated protein 2	GO:1903690 negative regulation of wound healing, spreading of epidermal cells;GO:1903689 regulation of wound healing, spreading of epidermal cells;GO:1904261 positive regulation of basement membrane assembly involved in embryonic body morphogenesis			Golgi apparatus(Supported)Cytosol(Approved)				0	0	0	0	1	0	0	1	0	1	0	0	0	1	1	1	1	0	0	0	0
7414	VCL	0	1	7414	Gene_ID	H. sapiens	7414	H. sapiens	VCL	vinculin	GO:1904702 regulation of protein localization to cell-cell adherens junction;GO:1904696 protein localization to cell-cell adherens junction;GO:1903140 regulation of establishment of endothelial barrier			Focal adhesion sites(Enhanced)		(M232)PID ECADHERIN STABILIZATION PATHWAY; (M12)PID RHOA PATHWAY; (M281)PID FAK PATHWAY	(M5893)HALLMARK MITOTIC SPINDLE; (M5915)HALLMARK APICAL JUNCTION	0	0	0	0	0	0	0	1	0	0	0	1	1	0	1	0	1	0	0	0	0
10389	SCML2	0	1	10389	Gene_ID	H. sapiens	10389	H. sapiens	SCML2	Scm polycomb group protein like 2	GO:0006355 regulation of transcription, DNA-templated;GO:1903506 regulation of nucleic acid-templated transcription;GO:0006351 transcription, DNA-templated			Cytosol;Nucleoli(Approved)				0	0	0	0	0	0	0	0	0	0	0	0	0	0	0	0	0	0	0	0	0
84085	FBXO30	0	1	84085	Gene_ID	H. sapiens	84085	H. sapiens	FBXO30	F-box protein 30	GO:0043687 post-translational protein modification;GO:0000209 protein polyubiquitination;GO:0016567 protein ubiquitination			Microtubules(Approved)				0	0	0	0	0	0	0	0	0	0	0	0	0	0	0	0	0	0	0	0	0
865	CBFB	0	1	865	Gene_ID	H. sapiens	865	H. sapiens	CBFB	core-binding factor subunit beta	GO:0043378 positive regulation of CD8-positive, alpha-beta T cell differentiation;GO:0043376 regulation of CD8-positive, alpha-beta T cell differentiation;GO:0043371 negative regulation of CD4-positive, alpha-beta T cell differentiation			Cytosol;Nucleus(Approved)		(M166)PID ATF2 PATHWAY; (M167)PID AP1 PATHWAY; (M2)PID SMAD2 3NUCLEAR PATHWAY		0	0	0	0	1	0	0	0	0	0	0	0	0	0	1	0	0	0	0	1	0
9649	RALGPS1	0	1	9649	Gene_ID	H. sapiens	9649	H. sapiens	RALGPS1	Ral GEF with PH domain and SH3 binding motif 1	GO:0032485 regulation of Ral protein signal transduction;GO:0032484 Ral protein signal transduction;GO:0046578 regulation of Ras protein signal transduction							0	0	0	0	0	0	0	0	0	0	0	0	0	0	0	0	0	0	0	0	0
285382	C3orf70	0	1	285382	Gene_ID	H. sapiens	285382	H. sapiens	C3orf70	chromosome 3 open reading frame 70	GO:0048512 circadian behavior;GO:0007622 rhythmic behavior;GO:0007623 circadian rhythm			Cytosol(Approved)				0	0	0	0	0	0	0	0	0	0	1	0	0	0	0	0	0	0	0	0	0
9751	SNPH	0	1	9751	Gene_ID	H. sapiens	9751	H. sapiens	SNPH	syntaphilin	GO:0016081 synaptic vesicle docking;GO:0016079 synaptic vesicle exocytosis;GO:0006904 vesicle docking involved in exocytosis			Cytokinetic bridge;Mitochondria(Uncertain)				0	0	0	1	0	0	1	1	0	1	0	0	0	0	0	0	0	0	0	0	0
283149	BCL9L	0	1	283149	Gene_ID	H. sapiens	283149	H. sapiens	BCL9L	BCL9 like	GO:0010718 positive regulation of epithelial to mesenchymal transition;GO:0030512 negative regulation of transforming growth factor beta receptor signaling pathway;GO:1904837 beta-catenin-TCF complex assembly			Nucleoplasm(Enhanced)				0	0	0	0	0	0	0	0	0	0	0	0	1	0	0	1	0	1	0	0	0
151742	PPM1L	0	1	151742	Gene_ID	H. sapiens	151742	H. sapiens	PPM1L	protein phosphatase, Mg2+/Mn2+ dependent 1L	GO:0030148 sphingolipid biosynthetic process;GO:0006665 sphingolipid metabolic process;GO:0046467 membrane lipid biosynthetic process		Enzymes/ENZYME proteins/Hydrolases	Cytosol;Nucleoplasm(Approved)				0	0	0	0	0	0	0	0	0	0	0	0	0	0	0	0	0	1	0	0	0
79720	VPS37B	0	1	79720	Gene_ID	H. sapiens	79720	H. sapiens	VPS37B	VPS37B subunit of ESCRT-I	GO:1903774 positive regulation of viral budding via host ESCRT complex;GO:1902188 positive regulation of viral release from host cell;GO:1903772 regulation of viral budding via host ESCRT complex						(M5898)HALLMARK DNA REPAIR	0	0	0	0	0	0	0	0	0	0	0	0	0	0	0	0	0	0	0	0	0
57030	SLC17A7	0	1	57030	Gene_ID	H. sapiens	57030	H. sapiens	SLC17A7	solute carrier family 17 member 7	GO:0097401 synaptic vesicle lumen acidification;GO:0042137 sequestering of neurotransmitter;GO:0015813 L-glutamate transmembrane transport		Transporters/Electrochemical Potential-driven transporters					0	0	0	1	0	0	1	1	0	0	1	0	0	0	0	0	0	0	0	0	0
79828	METTL8	0	1	79828	Gene_ID	H. sapiens	79828	H. sapiens	METTL8	methyltransferase like 8	GO:0030488 tRNA methylation;GO:0006400 tRNA modification;GO:0001510 RNA methylation			Cytosol(Approved)				0	0	0	0	0	0	0	0	0	0	0	0	0	0	0	0	0	0	0	0	0
146760	RTN4RL1	0	1	146760	Gene_ID	H. sapiens	146760	H. sapiens	RTN4RL1	reticulon 4 receptor like 1	GO:0048681 negative regulation of axon regeneration;GO:0070571 negative regulation of neuron projection regeneration;GO:0048679 regulation of axon regeneration						(M5916)HALLMARK APICAL SURFACE	0	0	0	0	1	0	1	0	0	0	0	0	1	0	0	0	0	0	0	0	0
89890	KBTBD6	0	1	89890	Gene_ID	H. sapiens	89890	H. sapiens	KBTBD6	kelch repeat and BTB domain containing 6	GO:0043687 post-translational protein modification;GO:0006464 cellular protein modification process;GO:0036211 protein modification process							0	0	0	0	0	0	0	0	0	0	0	0	0	0	0	0	0	0	0	0	0
23314	SATB2	0	1	23314	Gene_ID	H. sapiens	23314	H. sapiens	SATB2	SATB homeobox 2	GO:0021902 commitment of neuronal cell to specific neuron type in forebrain;GO:0021877 forebrain neuron fate commitment;GO:0002076 osteoblast development		Transcription factors/Helix-turn-helix domains	Nucleoplasm(Supported)				0	0	0	0	0	0	1	0	0	0	0	0	0	1	0	0	0	0	0	0	0
2561	GABRB2	0	1	2561	Gene_ID	H. sapiens	2561	H. sapiens	GABRB2	gamma-aminobutyric acid type A receptor subunit beta2	GO:0071420 cellular response to histamine;GO:0034776 response to histamine;GO:0060119 inner ear receptor cell development		Transporters/Transporter channels and pores		Temazepam (Inhibitory extracellular ligand-gated ion channel activity);Adinazolam (Inhibitory extracellular ligand-gated ion channel activity);Midazolam (Inhibitory extracellular ligand-gated ion channel activity);Flurazepam (Inhibitory extracellular ligand-gated ion channel activity);Halazepam (Inhibitory extracellular ligand-gated ion channel activity);Propofol (Inhibitory extracellular ligand-…			0	0	0	1	0	0	0	0	0	0	0	0	0	0	0	0	0	0	0	0	0
57657	HCN3	0	1	57657	Gene_ID	H. sapiens	57657	H. sapiens	HCN3	hyperpolarization activated cyclic nucleotide gated potassium channel 3	GO:1903351 cellular response to dopamine;GO:1903350 response to dopamine;GO:0072718 response to cisplatin		Voltage-gated ion channels/Cyclic Nucleotide-Regulated Channels					0	0	0	0	0	0	0	0	0	0	0	0	0	0	0	0	0	0	0	0	0
54868	TMEM104	0	1	54868	Gene_ID	H. sapiens	54868	H. sapiens	TMEM104	transmembrane protein 104	GO:0008150 biological_process		Transporters/Electrochemical Potential-driven transporters	Golgi apparatus;Nucleoplasm(Approved)				0	0	0	0	0	0	0	0	0	0	0	0	0	0	0	0	0	0	0	0	0
51341	ZBTB7A	0	1	51341	Gene_ID	H. sapiens	51341	H. sapiens	ZBTB7A	zinc finger and BTB domain containing 7A	GO:0060766 negative regulation of androgen receptor signaling pathway;GO:0006110 regulation of glycolytic process;GO:0097680 double-strand break repair via classical nonhomologous end joining		Transcription factors/Zinc-coordinating DNA-binding domains	Nucleoplasm(Approved)				0	0	0	0	0	0	0	0	0	0	0	0	0	0	0	0	0	1	0	0	0
6323	SCN1A	0	1	6323	Gene_ID	H. sapiens	6323	H. sapiens	SCN1A	sodium voltage-gated channel alpha subunit 1	GO:0019227 neuronal action potential propagation;GO:0050966 detection of mechanical stimulus involved in sensory perception of pain;GO:0086002 cardiac muscle cell action potential involved in contraction		Transporters/Transporter channels and pores;Voltage-gated ion channels/Voltage-Gated Sodium Channels	Plasma membrane(Supported)Nuclear bodies;Nucleoplasm(Approved)	Phenytoin (Voltage-gated sodium channel activity);Topiramate (Voltage-gated sodium channel activity);Valproic Acid (Voltage-gated sodium channel activity);Zonisamide (Voltage-gated sodium channel activity);Phenacemide (Voltage-gated sodium channel activity);Phenazopyridine (Voltage-gated sodium channel activity);Nitrazepam (Voltage-gated sodium channel activity);Dronedarone (Voltage-gated sodium …			0	0	0	0	0	0	0	0	0	0	1	0	0	0	0	0	0	0	0	0	0
5175	PECAM1	1	0	5175	Gene_ID	H. sapiens	5175	H. sapiens	PECAM1	platelet and endothelial cell adhesion molecule 1	GO:0072011 glomerular endothelium development;GO:0072672 neutrophil extravasation;GO:0050904 diapedesis					(M53)PID INTEGRIN3 PATHWAY	(M5946)HALLMARK COAGULATION; (M5953)HALLMARK KRAS SIGNALING UP; (M5915)HALLMARK APICAL JUNCTION	1	0	1	0	0	1	0	1	0	0	0	0	1	0	1	0	1	0	0	0	1
8036	SHOC2	0	1	8036	Gene_ID	H. sapiens	8036	H. sapiens	SHOC2	SHOC2 leucine rich repeat scaffold protein	GO:0046579 positive regulation of Ras protein signal transduction;GO:0008543 fibroblast growth factor receptor signaling pathway;GO:0043666 regulation of phosphoprotein phosphatase activity		RAS pathway related proteins	Cytosol(Supported)Nucleoplasm(Approved)				0	0	0	0	0	0	0	0	0	0	0	0	0	0	0	0	0	1	0	0	0
29	ABR	0	1	29	Gene_ID	H. sapiens	29	H. sapiens	ABR	ABR activator of RhoGEF and GTPase	GO:0043314 negative regulation of neutrophil degranulation;GO:1902564 negative regulation of neutrophil activation;GO:0043313 regulation of neutrophil degranulation			Cytosol;Nucleoplasm(Approved)		(M241)PID RAC1 REG PATHWAY; (M68)PID RHOA REG PATHWAY	(M5893)HALLMARK MITOTIC SPINDLE	0	0	0	1	0	0	1	1	0	1	0	0	0	1	0	0	0	0	0	0	0
85458	DIXDC1	0	1	85458	Gene_ID	H. sapiens	85458	H. sapiens	DIXDC1	DIX domain containing 1	GO:0021799 cerebral cortex radially oriented cell migration;GO:0021869 forebrain ventricular zone progenitor cell division;GO:0021795 cerebral cortex cell migration			Cytosol(Supported)		(M5493)WNT SIGNALING		0	0	0	0	1	0	1	0	0	0	0	0	1	0	0	0	0	0	0	0	0
5046	PCSK6	0	1	5046	Gene_ID	H. sapiens	5046	H. sapiens	PCSK6	proprotein convertase subtilisin/kexin type 6	GO:0032455 nerve growth factor processing;GO:0007354 zygotic determination of anterior/posterior axis, embryo;GO:0032902 nerve growth factor production		Enzymes/Peptidases/Serine-type peptidases			(M3468)NABA ECM REGULATORS; (M5885)NABA MATRISOME ASSOCIATED; (M5889)NABA MATRISOME		0	0	0	0	0	0	0	0	0	1	0	0	0	0	0	0	0	1	0	0	0
56143	PCDHA5	0	1	56143	Gene_ID	H. sapiens	56143	H. sapiens	PCDHA5	protocadherin alpha 5	GO:0007156 homophilic cell adhesion via plasma membrane adhesion molecules;GO:0098742 cell-cell adhesion via plasma-membrane adhesion molecules;GO:0098609 cell-cell adhesion							0	0	0	0	0	0	0	0	0	0	0	0	0	0	0	0	0	0	0	0	0
90134	KCNH7	0	1	90134	Gene_ID	H. sapiens	90134	H. sapiens	KCNH7	potassium voltage-gated channel subfamily H member 7	GO:0071805 potassium ion transmembrane transport;GO:0071804 cellular potassium ion transport;GO:0006813 potassium ion transport		Voltage-gated ion channels/Voltage-Gated Potassium Channels		Ibutilide (Voltage-gated potassium channel activity);Prazosin (Voltage-gated potassium channel activity);Doxazosin (Voltage-gated potassium channel activity);Miconazole (Voltage-gated potassium channel activity);Terazosin (Voltage-gated potassium channel activity)			0	0	0	0	0	0	0	0	0	0	0	0	0	0	0	0	0	0	0	0	0
4644	MYO5A	0	1	4644	Gene_ID	H. sapiens	4644	H. sapiens	MYO5A	myosin VA	GO:0031585 regulation of inositol 1,4,5-trisphosphate-sensitive calcium-release channel activity;GO:0051279 regulation of release of sequestered calcium ion into cytosol;GO:0099089 establishment of endoplasmic reticulum localization to postsynapse			Focal adhesion sites;Microtubule organizing center(Approved)				0	0	0	1	0	0	0	1	0	1	1	0	0	0	0	0	0	0	0	0	0
79776	ZFHX4	0	1	79776	Gene_ID	H. sapiens	79776	H. sapiens	ZFHX4	zinc finger homeobox 4	GO:0000122 negative regulation of transcription by RNA polymerase II;GO:0045892 negative regulation of transcription, DNA-templated;GO:1903507 negative regulation of nucleic acid-templated transcription		Transcription factors/Helix-turn-helix domains	Nucleoli fibrillar center;Nucleoplasm(Approved)				0	0	0	0	0	0	0	0	0	0	0	0	0	0	0	0	0	0	0	0	0
26575	RGS17	0	1	26575	Gene_ID	H. sapiens	26575	H. sapiens	RGS17	regulator of G protein signaling 17	GO:0001975 response to amphetamine;GO:0014075 response to amine;GO:0097366 response to bronchodilator			Vesicles(Approved)				0	0	0	0	0	0	0	0	0	0	0	0	0	0	0	0	0	0	0	0	0
2066	ERBB4	0	1	2066	Gene_ID	H. sapiens	2066	H. sapiens	ERBB4	erb-b2 receptor tyrosine kinase 4	GO:0060045 positive regulation of cardiac muscle cell proliferation;GO:0021889 olfactory bulb interneuron differentiation;GO:0055023 positive regulation of cardiac muscle tissue growth	Tyr protein kinase family	Enzymes/{ENZYME proteins/Transferases,Kinases/Tyr protein kinases};Transporters/Transporter channels and pores		Afatinib (Transmembrane receptor protein tyrosine kinase activity)	(M201)PID ERBB NETWORK PATHWAY; (M13)PID ERBB4 PATHWAY; (M295)SIG PIP3 SIGNALING IN CARDIAC MYOCTES		0	0	0	0	1	0	1	0	0	0	0	1	0	1	0	1	0	1	0	0	0
3678	ITGA5	1	0	3678	Gene_ID	H. sapiens	3678	H. sapiens	ITGA5	integrin subunit alpha 5	GO:0035313 wound healing, spreading of epidermal cells;GO:1903672 positive regulation of sprouting angiogenesis;GO:0030949 positive regulation of vascular endothelial growth factor receptor signaling pathway		CD markers			(M274)PID LYMPH ANGIOGENESIS PATHWAY; (M47)PID INTEGRIN CS PATHWAY; (M165)PID SYNDECAN 4 PATHWAY	(M5932)HALLMARK INFLAMMATORY RESPONSE; (M5930)HALLMARK EPITHELIAL MESENCHYMAL TRANSITION	1	0	1	0	0	1	0	0	0	0	1	1	0	1	1	0	1	1	0	0	1
149041	RC3H1	0	1	149041	Gene_ID	H. sapiens	149041	H. sapiens	RC3H1	ring finger and CCCH-type domains 1	GO:2000320 negative regulation of T-helper 17 cell differentiation;GO:0061470 T follicular helper cell differentiation;GO:2000319 regulation of T-helper 17 cell differentiation			Cytosol;Plasma membrane(Supported)				0	0	0	0	1	0	0	0	0	0	0	0	0	0	1	0	0	0	0	0	0
83931	STK40	0	1	83931	Gene_ID	H. sapiens	83931	H. sapiens	STK40	serine/threonine kinase 40	GO:0048286 lung alveolus development;GO:0060425 lung morphogenesis;GO:0003016 respiratory system process	CAMK Ser/Thr protein kinase family	Enzymes/{ENZYME proteins/Transferases,Kinases/CAMK Ser/Thr protein kinases}	Cytosol;Nucleoplasm(Supported)				0	0	0	0	0	0	0	0	0	0	0	0	0	0	0	0	0	0	0	0	0
11189	CELF3	0	1	11189	Gene_ID	H. sapiens	11189	H. sapiens	CELF3	CUGBP Elav-like family member 3	GO:0048026 positive regulation of mRNA splicing, via spliceosome;GO:0006376 mRNA splice site selection;GO:0000381 regulation of alternative mRNA splicing, via spliceosome			Nucleoplasm(Approved)				0	0	0	0	0	0	0	0	0	0	0	0	0	0	0	0	0	0	0	0	0
1871	E2F3	0	1	1871	Gene_ID	H. sapiens	1871	H. sapiens	E2F3	E2F transcription factor 3	GO:1905461 positive regulation of vascular associated smooth muscle cell apoptotic process;GO:1905459 regulation of vascular associated smooth muscle cell apoptotic process;GO:0034393 positive regulation of smooth muscle cell apoptotic process		Transcription factors/Helix-turn-helix domains	Nuclear speckles;Nucleoplasm(Supported)Cytosol(Uncertain)		(M279)PID RB 1PATHWAY; (M40)PID E2F PATHWAY; (M66)PID MYC ACTIV PATHWAY	(M5901)HALLMARK G2M CHECKPOINT	0	0	0	0	0	0	0	0	0	0	0	0	0	0	0	0	0	0	0	1	0
57162	PELI1	0	1	57162	Gene_ID	H. sapiens	57162	H. sapiens	PELI1	pellino E3 ubiquitin protein ligase 1	GO:0034141 positive regulation of toll-like receptor 3 signaling pathway;GO:0034145 positive regulation of toll-like receptor 4 signaling pathway;GO:0034139 regulation of toll-like receptor 3 signaling pathway		Enzymes/ENZYME proteins/Transferases	Intermediate filaments;Nucleoli;Nucleus(Approved)			(M5913)HALLMARK INTERFERON GAMMA RESPONSE	0	0	0	0	0	0	0	0	0	0	0	0	0	0	1	0	0	0	0	0	0
221895	JAZF1	0	1	221895	Gene_ID	H. sapiens	221895	H. sapiens	JAZF1	JAZF zinc finger 1	GO:0000122 negative regulation of transcription by RNA polymerase II;GO:0045892 negative regulation of transcription, DNA-templated;GO:1903507 negative regulation of nucleic acid-templated transcription			Nucleoli fibrillar center;Nucleus(Supported)				0	0	0	0	0	0	0	0	0	0	0	0	0	0	0	0	0	0	0	0	0
23503	ZFYVE26	0	1	23503	Gene_ID	H. sapiens	23503	H. sapiens	ZFYVE26	zinc finger FYVE-type containing 26	GO:0000281 mitotic cytokinesis;GO:0032465 regulation of cytokinesis;GO:0000724 double-strand break repair via homologous recombination							0	0	0	0	0	0	0	0	0	0	0	0	0	0	0	0	0	0	0	0	0
2273	FHL1	0	1	2273	Gene_ID	H. sapiens	2273	H. sapiens	FHL1	four and a half LIM domains 1	GO:1901016 regulation of potassium ion transmembrane transporter activity;GO:0043268 positive regulation of potassium ion transport;GO:1901379 regulation of potassium ion transmembrane transport			Cytosol(Supported)Plasma membrane(Approved)			(M5909)HALLMARK MYOGENESIS	0	0	0	0	0	0	0	0	0	0	0	0	0	0	0	0	0	0	0	0	0
7528	YY1	0	1	7528	Gene_ID	H. sapiens	7528	H. sapiens	YY1	YY1 transcription factor	GO:0061052 negative regulation of cell growth involved in cardiac muscle cell development;GO:0034696 response to prostaglandin F;GO:0061050 regulation of cell growth involved in cardiac muscle cell development		Transcription factors/Zinc-coordinating DNA-binding domains	Nucleoli fibrillar center;Nucleoplasm(Supported)Vesicles(Approved)		(M288)PID HES HEY PATHWAY; (M261)PID P53 REGULATION PATHWAY; (M17)PID NOTCH PATHWAY		0	1	0	0	1	0	0	0	0	0	0	0	1	0	0	0	0	0	0	0	0
9848	MFAP3L	0	1	9848	Gene_ID	H. sapiens	9848	H. sapiens	MFAP3L	microfibril associated protein 3 like								0	0	0	0	0	0	0	0	0	0	0	0	0	0	0	0	0	0	0	0	0
153222	CREBRF	0	1	153222	Gene_ID	H. sapiens	153222	H. sapiens	CREBRF	CREB3 regulatory factor	GO:1900170 negative regulation of glucocorticoid mediated signaling pathway;GO:1902213 positive regulation of prolactin signaling pathway;GO:1900169 regulation of glucocorticoid mediated signaling pathway			Nucleus(Supported)				0	0	0	0	0	0	0	0	0	0	1	0	0	0	0	0	0	0	0	0	0
2530	FUT8	0	1	2530	Gene_ID	H. sapiens	2530	H. sapiens	FUT8	fucosyltransferase 8	GO:0042355 L-fucose catabolic process;GO:0019317 fucose catabolic process;GO:0042354 L-fucose metabolic process		Enzymes/ENZYME proteins/Transferases	Cytosol;Golgi apparatus(Enhanced)			(M5937)HALLMARK GLYCOLYSIS	0	0	0	0	0	0	0	0	0	0	0	0	0	1	0	0	0	1	0	0	0
4900	NRGN	0	1	4900	Gene_ID	H. sapiens	4900	H. sapiens	NRGN	neurogranin	GO:1900273 positive regulation of long-term synaptic potentiation;GO:1900271 regulation of long-term synaptic potentiation;GO:0099170 postsynaptic modulation of chemical synaptic transmission							0	0	0	1	0	0	1	0	0	0	1	0	0	0	0	0	0	0	0	0	0
2035	EPB41	0	1	2035	Gene_ID	H. sapiens	2035	H. sapiens	EPB41	erythrocyte membrane protein band 4.1	GO:1904778 positive regulation of protein localization to cell cortex;GO:1904776 regulation of protein localization to cell cortex;GO:1904478 regulation of intestinal absorption		Transporters/Accessory Factors Involved in Transport	Cell Junctions;Cytosol;Plasma membrane(Supported)		(M240)PID SYNDECAN 2 PATHWAY	(M5893)HALLMARK MITOTIC SPINDLE; (M5945)HALLMARK HEME METABOLISM	0	0	0	0	0	0	0	1	0	0	0	0	1	0	0	0	0	0	0	0	0
23321	TRIM2	0	1	23321	Gene_ID	H. sapiens	23321	H. sapiens	TRIM2	tripartite motif containing 2	GO:0043161 proteasome-mediated ubiquitin-dependent protein catabolic process;GO:0043523 regulation of neuron apoptotic process;GO:0000209 protein polyubiquitination		Enzymes/ENZYME proteins/Transferases	Centrosome(Approved)				0	0	0	0	0	0	0	0	0	0	0	0	0	0	0	0	0	0	0	0	0
85406	DNAJC14	0	1	85406	Gene_ID	H. sapiens	85406	H. sapiens	DNAJC14	DnaJ heat shock protein family (Hsp40) member C14	GO:0015031 protein transport;GO:0015833 peptide transport;GO:0042886 amide transport							0	0	0	0	0	0	0	0	0	0	0	0	0	0	0	0	0	0	0	0	0
747	DAGLA	0	1	747	Gene_ID	H. sapiens	747	H. sapiens	DAGLA	diacylglycerol lipase alpha	GO:0046340 diacylglycerol catabolic process;GO:0098921 retrograde trans-synaptic signaling by endocannabinoid;GO:0098920 retrograde trans-synaptic signaling by lipid					(M266)PID NCADHERIN PATHWAY		0	0	0	1	0	0	0	1	0	0	0	0	0	0	0	0	0	0	0	0	0
51299	NRN1	0	1	51299	Gene_ID	H. sapiens	51299	H. sapiens	NRN1	neuritin 1	GO:0007399 nervous system development;GO:0048731 system development;GO:0007275 multicellular organism development							0	0	0	0	0	0	0	0	0	0	0	0	0	0	0	0	0	0	0	0	0
5362	PLXNA2	0	1	5362	Gene_ID	H. sapiens	5362	H. sapiens	PLXNA2	plexin A2	GO:0021935 cerebellar granule cell precursor tangential migration;GO:0021934 hindbrain tangential cell migration;GO:1902287 semaphorin-plexin signaling pathway involved in axon guidance					(M5880)NABA ECM AFFILIATED; (M5885)NABA MATRISOME ASSOCIATED; (M5889)NABA MATRISOME		0	0	0	0	0	0	1	1	0	0	0	1	1	1	1	0	0	0	0	0	0
29070	CCDC113	0	1	29070	Gene_ID	H. sapiens	29070	H. sapiens	CCDC113	coiled-coil domain containing 113	GO:0060271 cilium assembly;GO:0044782 cilium organization;GO:0120031 plasma membrane bounded cell projection assembly			Cytosol;Nucleoplasm(Approved)				0	0	0	0	0	0	0	0	0	0	0	0	0	0	0	0	0	0	0	0	0
153364	MBLAC2	0	1	153364	Gene_ID	H. sapiens	153364	H. sapiens	MBLAC2	metallo-beta-lactamase domain containing 2	GO:0008150 biological_process			Nuclear bodies;Nucleus(Approved)				0	0	0	0	0	0	0	0	0	0	0	0	0	0	0	0	0	0	0	0	0
651	BMP3	0	1	651	Gene_ID	H. sapiens	651	H. sapiens	BMP3	bone morphogenetic protein 3	GO:0010862 positive regulation of pathway-restricted SMAD protein phosphorylation;GO:0060393 regulation of pathway-restricted SMAD protein phosphorylation;GO:0060389 pathway-restricted SMAD protein phosphorylation					(M5883)NABA SECRETED FACTORS; (M5885)NABA MATRISOME ASSOCIATED; (M5889)NABA MATRISOME		0	0	0	0	0	0	0	0	0	0	0	0	0	0	0	0	0	1	0	0	0
83478	ARHGAP24	0	1	83478	Gene_ID	H. sapiens	83478	H. sapiens	ARHGAP24	Rho GTPase activating protein 24	GO:0001525 angiogenesis;GO:0043547 positive regulation of GTPase activity;GO:0048514 blood vessel morphogenesis			Cytosol;Plasma membrane(Approved)				0	0	0	0	0	1	0	0	0	0	0	0	0	0	0	0	0	0	0	0	0
80725	SRCIN1	0	1	80725	Gene_ID	H. sapiens	80725	H. sapiens	SRCIN1	SRC kinase signaling inhibitor 1	GO:0061001 regulation of dendritic spine morphogenesis;GO:0061099 negative regulation of protein tyrosine kinase activity;GO:0060997 dendritic spine morphogenesis			Cell Junctions(Approved)				0	0	0	0	0	0	0	0	0	1	0	0	1	0	1	0	0	0	0	0	0
9196	KCNAB3	0	1	9196	Gene_ID	H. sapiens	9196	H. sapiens	KCNAB3	potassium voltage-gated channel subfamily A regulatory beta subunit 3	GO:0071805 potassium ion transmembrane transport;GO:0071804 cellular potassium ion transport;GO:0006813 potassium ion transport			Mitochondria(Approved)				0	0	0	0	0	0	0	0	0	0	0	0	0	0	0	0	0	0	0	0	0
1582	CYP8B1	0	1	1582	Gene_ID	H. sapiens	1582	H. sapiens	CYP8B1	cytochrome P450 family 8 subfamily B member 1	GO:0006699 bile acid biosynthetic process;GO:0008206 bile acid metabolic process;GO:0016125 sterol metabolic process		Enzymes/ENZYME proteins/Oxidoreductases				(M5948)HALLMARK BILE ACID METABOLISM	0	0	0	0	0	0	0	0	0	0	0	0	0	0	0	0	0	0	0	0	0
55716	LMBR1L	0	1	55716	Gene_ID	H. sapiens	55716	H. sapiens	LMBR1L	limb development membrane protein 1 like	GO:0070231 T cell apoptotic process;GO:0060218 hematopoietic stem cell differentiation;GO:0090090 negative regulation of canonical Wnt signaling pathway							0	0	0	0	0	0	0	0	0	0	0	0	0	0	0	0	0	0	0	0	0
4781	NFIB	0	1	4781	Gene_ID	H. sapiens	4781	H. sapiens	NFIB	nuclear factor I B	GO:2000795 negative regulation of epithelial cell proliferation involved in lung morphogenesis;GO:2000791 negative regulation of mesenchymal cell proliferation involved in lung development;GO:0021960 anterior commissure morphogenesis		Transcription factors	Nucleoli fibrillar center;Nucleus(Supported)		(M285)PID HNF3A PATHWAY	(M5942)HALLMARK UV RESPONSE DN	0	1	0	0	0	0	1	0	0	0	0	0	1	1	0	0	1	0	0	0	0
27250	PDCD4	0	1	27250	Gene_ID	H. sapiens	27250	H. sapiens	PDCD4	programmed cell death 4	GO:0060940 epithelial to mesenchymal transition involved in cardiac fibroblast development;GO:0060939 epicardium-derived cardiac fibroblast cell development;GO:1905461 positive regulation of vascular associated smooth muscle cell apoptotic process			Nucleoplasm(Approved)		(M121)PID MTOR 4PATHWAY	(M5902)HALLMARK APOPTOSIS; (M5905)HALLMARK ADIPOGENESIS; (M5907)HALLMARK ESTROGEN RESPONSE LATE	0	0	0	0	1	1	0	0	0	0	0	1	0	0	0	1	0	1	0	0	0
6497	SKI	0	1	6497	Gene_ID	H. sapiens	6497	H. sapiens	SKI	SKI proto-oncogene	GO:0010626 negative regulation of Schwann cell proliferation;GO:0031064 negative regulation of histone deacetylation;GO:0043585 nose morphogenesis			Nuclear bodies;Nucleoplasm(Supported)		(M181)PID BMP PATHWAY; (M2)PID SMAD2 3NUCLEAR PATHWAY; (M195)PID CMYB PATHWAY	(M5896)HALLMARK TGF BETA SIGNALING	0	0	0	0	1	0	1	0	0	0	0	0	0	1	0	0	1	1	0	1	0
161742	SPRED1	0	1	161742	Gene_ID	H. sapiens	161742	H. sapiens	SPRED1	sprouty related EVH1 domain containing 1	GO:0090051 negative regulation of cell migration involved in sprouting angiogenesis;GO:0060979 vasculogenesis involved in coronary vascular morphogenesis;GO:0000188 inactivation of MAPK activity			Nucleus(Supported)		(M231)PID KIT PATHWAY		0	0	0	0	0	1	0	0	0	0	0	0	0	0	0	0	0	1	0	0	0
56141	PCDHA7	0	1	56141	Gene_ID	H. sapiens	56141	H. sapiens	PCDHA7	protocadherin alpha 7	GO:0009988 cell-cell recognition;GO:0007156 homophilic cell adhesion via plasma membrane adhesion molecules;GO:0098742 cell-cell adhesion via plasma-membrane adhesion molecules							0	0	0	0	0	0	0	0	0	0	0	0	0	0	0	0	0	0	0	0	0
139285	AMER1	0	1	139285	Gene_ID	H. sapiens	139285	H. sapiens	AMER1	APC membrane recruitment protein 1	GO:0072161 mesenchymal cell differentiation involved in kidney development;GO:1904885 beta-catenin destruction complex assembly;GO:1904886 beta-catenin destruction complex disassembly			Nuclear bodies;Plasma membrane(Supported)Vesicles(Approved)				0	0	0	0	0	0	0	0	0	0	0	0	0	0	0	1	1	0	0	0	0
83544	DNAL1	0	1	83544	Gene_ID	H. sapiens	83544	H. sapiens	DNAL1	dynein axonemal light chain 1	GO:0036158 outer dynein arm assembly;GO:0070286 axonemal dynein complex assembly;GO:0035082 axoneme assembly			Microtubule organizing center;Nucleus(Approved)				0	0	0	0	0	0	0	0	0	0	0	0	0	0	0	0	0	0	0	0	0
5989	RFX1	0	1	5989	Gene_ID	H. sapiens	5989	H. sapiens	RFX1	regulatory factor X1	GO:0006357 regulation of transcription by RNA polymerase II;GO:0006366 transcription by RNA polymerase II;GO:0006955 immune response		Transcription factors/Helix-turn-helix domains	Nucleoplasm(Supported)				0	0	0	0	0	0	0	0	0	0	0	0	0	0	0	0	0	0	0	0	0
23171	GPD1L	0	1	23171	Gene_ID	H. sapiens	23171	H. sapiens	GPD1L	glycerol-3-phosphate dehydrogenase 1 like	GO:0006116 NADH oxidation;GO:0086005 ventricular cardiac muscle cell action potential;GO:0090038 negative regulation of protein kinase C signaling		Enzymes/ENZYME proteins/Oxidoreductases				(M5908)HALLMARK ANDROGEN RESPONSE	0	0	0	0	0	0	0	0	0	0	0	0	0	0	0	0	0	0	0	0	0
5649	RELN	0	1	5649	Gene_ID	H. sapiens	5649	H. sapiens	RELN	reelin	GO:1902078 positive regulation of lateral motor column neuron migration;GO:1902076 regulation of lateral motor column neuron migration;GO:0021819 layer formation in cerebral cortex			Focal adhesion sites;Plasma membrane(Approved)		(M163)PID LIS1 PATHWAY; (M69)PID REELIN PATHWAY; (M3008)NABA ECM GLYCOPROTEINS	(M5953)HALLMARK KRAS SIGNALING UP	0	0	0	1	0	0	1	0	0	0	1	0	1	0	0	0	0	0	0	0	0
5465	PPARA	1	0	5465	Gene_ID	H. sapiens	5465	H. sapiens	PPARA	peroxisome proliferator activated receptor alpha	GO:0045820 negative regulation of glycolytic process;GO:0061052 negative regulation of cell growth involved in cardiac muscle cell development;GO:0032000 positive regulation of fatty acid beta-oxidation		Nuclear receptors;Transcription factors/Zinc-coordinating DNA-binding domains	Nucleus(Enhanced)	Indomethacin (Zinc ion binding);Clofibrate (Zinc ion binding);Fenofibrate (Zinc ion binding);Gemfibrozil (Zinc ion binding);Bezafibrate (Zinc ion binding);Prasterone (Zinc ion binding);N,N-bis(3-(D-gluconamido)propyl)deoxycholamide (Zinc ion binding);Reglixane (Zinc ion binding);GFT505 (Zinc ion binding);2-METHYL-2-(4-{[({4-METHYL-2-[4-(TRIFLUOROMETHYL)PHENYL]-1,3-THIAZOL-5-YL}CARBONYL)AMINO]METH…	(M162)PID RXR VDR PATHWAY	(M5935)HALLMARK FATTY ACID METABOLISM	0	1	1	0	1	0	0	0	1	0	1	1	1	0	1	0	0	0	0	0	1
7471	WNT1	0	1	7471	Gene_ID	H. sapiens	7471	H. sapiens	WNT1	Wnt family member 1	GO:0022004 midbrain-hindbrain boundary maturation during brain development;GO:0021732 midbrain-hindbrain boundary maturation;GO:0021588 cerebellum formation					(M77)PID WNT SIGNALING PATHWAY; (M70)PID PS1 PATHWAY; (M195)PID CMYB PATHWAY	(M5895)HALLMARK WNT BETA CATENIN SIGNALING	0	0	0	0	1	0	1	0	0	0	0	1	1	1	1	0	1	1	0	1	0
64388	GREM2	0	1	64388	Gene_ID	H. sapiens	64388	H. sapiens	GREM2	gremlin 2, DAN family BMP antagonist	GO:0038098 sequestering of BMP from receptor via BMP binding;GO:0060300 regulation of cytokine activity;GO:0035581 sequestering of extracellular ligand from receptor							0	0	0	0	0	0	0	0	0	0	0	0	0	1	0	0	0	1	0	1	0
84530	SRRM4	0	1	84530	Gene_ID	H. sapiens	84530	H. sapiens	SRRM4	serine/arginine repetitive matrix 4	GO:0000381 regulation of alternative mRNA splicing, via spliceosome;GO:0042551 neuron maturation;GO:0000380 alternative mRNA splicing, via spliceosome							0	0	0	0	0	0	0	0	0	0	0	0	0	0	0	0	0	0	0	0	0
23057	NMNAT2	0	1	23057	Gene_ID	H. sapiens	23057	H. sapiens	NMNAT2	nicotinamide nucleotide adenylyltransferase 2	GO:0009435 NAD biosynthetic process;GO:0019674 NAD metabolic process;GO:0019359 nicotinamide nucleotide biosynthetic process		Enzymes/ENZYME proteins/Transferases					0	0	0	0	0	0	0	0	0	0	0	0	0	0	0	0	0	0	0	0	0
192670	AGO4	0	1	192670	Gene_ID	H. sapiens	192670	H. sapiens	AGO4	argonaute RISC component 4	GO:0090625 mRNA cleavage involved in gene silencing by siRNA;GO:0035280 miRNA loading onto RISC involved in gene silencing by miRNA;GO:0007130 synaptonemal complex assembly			Cytosol;Nucleoplasm(Enhanced)Nuclear bodies(Supported)			(M5898)HALLMARK DNA REPAIR	0	0	0	0	0	0	0	0	0	0	0	0	1	0	0	0	0	0	1	0	0
387640	SKIDA1	0	1	387640	Gene_ID	H. sapiens	387640	H. sapiens	SKIDA1	SKI/DACH domain containing 1								0	0	0	0	0	0	0	0	0	0	0	0	0	0	0	0	0	0	0	0	0
5469	MED1	1	0	5469	Gene_ID	H. sapiens	5469	H. sapiens	MED1	mediator complex subunit 1	GO:0060750 epithelial cell proliferation involved in mammary gland duct elongation;GO:0070562 regulation of vitamin D receptor signaling pathway;GO:0048822 enucleate erythrocyte development			Nucleoplasm(Supported)	5-{2-[1-(1-METHYL-PROPYL)-7A-METHYL-OCTAHYDRO-INDEN-4-YLIDENE]-ETHYLIDENE}-2-METHYLENE-CYCLOHEXANE-1,3-DIOL (Vitamin d receptor binding)	(M162)PID RXR VDR PATHWAY; (M58)PID AR PATHWAY; (M200)PID ERA GENOMIC PATHWAY		1	1	1	0	1	1	0	0	1	1	0	0	1	1	0	0	1	1	1	0	1
5295	PIK3R1	0	1	5295	Gene_ID	H. sapiens	5295	H. sapiens	PIK3R1	phosphoinositide-3-kinase regulatory subunit 1	GO:0046326 positive regulation of glucose import;GO:1900103 positive regulation of endoplasmic reticulum unfolded protein response;GO:0045671 negative regulation of osteoclast differentiation		RAS pathway related proteins	Cytosol(Approved)	Isoprenaline (Transmembrane receptor protein tyrosine kinase adaptor activity);SF1126 (Transmembrane receptor protein tyrosine kinase adaptor activity);(1S,6BR,9AS,11R,11BR)-9A,11B-DIMETHYL-1-[(METHYLOXY)METHYL]-3,6,9-TRIOXO-1,6,6B,7,8,9,9A,10,11,11B-DECAHYDRO-3H-FURO[4,3,2-DE]INDENO[4,5-H][2]BENZOPYRAN-11-YL ACETATE (Transmembrane receptor protein tyrosine kinase adaptor activity)	(M135)PID IL5 PATHWAY; (M26)PID NFKAPPAB ATYPICAL PATHWAY; (M273)PID EPHA2 FWD PATHWAY		0	0	0	0	1	0	0	1	0	0	0	1	1	0	1	0	0	0	0	0	0
3988	LIPA	1	0	3988	Gene_ID	H. sapiens	3988	H. sapiens	LIPA	lipase A, lysosomal acid type	GO:0034383 low-density lipoprotein particle clearance;GO:0048873 homeostasis of number of cells within a tissue;GO:0034381 plasma lipoprotein particle clearance		Enzymes/ENZYME proteins/Hydrolases	Vesicles(Supported)			(M5921)HALLMARK COMPLEMENT	0	1	0	0	0	0	0	0	1	0	0	0	0	0	0	0	0	0	0	0	1
8570	KHSRP	0	1	8570	Gene_ID	H. sapiens	8570	H. sapiens	KHSRP	KH-type splicing regulatory protein	GO:0061158 3'-UTR-mediated mRNA destabilization;GO:0010989 negative regulation of low-density lipoprotein particle clearance;GO:0045019 negative regulation of nitric oxide biosynthetic process			Nucleoplasm(Enhanced)			(M5922)HALLMARK UNFOLDED PROTEIN RESPONSE	0	0	0	0	0	0	0	1	0	0	0	0	0	0	0	0	0	0	0	0	0
55614	KIF16B	0	1	55614	Gene_ID	H. sapiens	55614	H. sapiens	KIF16B	kinesin family member 16B	GO:0006895 Golgi to endosome transport;GO:0001919 regulation of receptor recycling;GO:0045022 early endosome to late endosome transport			Mitochondria(Uncertain)				0	0	0	0	0	0	0	0	0	0	0	0	0	1	0	0	0	1	0	0	0
25934	NIPSNAP3A	0	1	25934	Gene_ID	H. sapiens	25934	H. sapiens	NIPSNAP3A	nipsnap homolog 3A								0	0	0	0	0	0	0	0	0	0	0	0	0	0	0	0	0	0	0	0	0
56136	PCDHA13	0	1	56136	Gene_ID	H. sapiens	56136	H. sapiens	PCDHA13	protocadherin alpha 13	GO:0007156 homophilic cell adhesion via plasma membrane adhesion molecules;GO:0098742 cell-cell adhesion via plasma-membrane adhesion molecules;GO:0098609 cell-cell adhesion							0	0	0	0	0	0	0	0	0	0	0	0	0	0	0	0	0	0	0	0	0
7781	SLC30A3	0	1	7781	Gene_ID	H. sapiens	7781	H. sapiens	SLC30A3	solute carrier family 30 member 3	GO:0061088 regulation of sequestering of zinc ion;GO:0099180 zinc ion import into synaptic vesicle;GO:0032119 sequestering of zinc ion		Transporters/Electrochemical Potential-driven transporters	Cytosol;Nucleoli;Nucleus;Vesicles(Approved)			(M5956)HALLMARK KRAS SIGNALING DN; (M5915)HALLMARK APICAL JUNCTION	0	0	0	0	0	0	0	0	0	0	0	0	0	0	0	0	0	0	0	0	0
6877	TAF5	0	1	6877	Gene_ID	H. sapiens	6877	H. sapiens	TAF5	TATA-box binding protein associated factor 5	GO:0042795 snRNA transcription by RNA polymerase II;GO:0009301 snRNA transcription;GO:0098781 ncRNA transcription			Nucleoplasm(Supported)				0	0	0	0	0	0	0	0	0	0	0	0	0	0	0	0	0	0	0	0	0
10217	CTDSPL	0	1	10217	Gene_ID	H. sapiens	10217	H. sapiens	CTDSPL	CTD small phosphatase like	GO:2000134 negative regulation of G1/S transition of mitotic cell cycle;GO:1902807 negative regulation of cell cycle G1/S phase transition;GO:2000045 regulation of G1/S transition of mitotic cell cycle		Enzymes/ENZYME proteins/Hydrolases	Nucleoplasm;Vesicles(Approved)		(M228)PID SMAD2 3PATHWAY; (M181)PID BMP PATHWAY		0	0	0	0	0	0	0	0	0	0	0	0	0	0	0	0	0	0	0	1	0
11278	KLF12	0	1	11278	Gene_ID	H. sapiens	11278	H. sapiens	KLF12	Kruppel like factor 12	GO:0000122 negative regulation of transcription by RNA polymerase II;GO:0045944 positive regulation of transcription by RNA polymerase II;GO:0045892 negative regulation of transcription, DNA-templated		Transcription factors/Zinc-coordinating DNA-binding domains	Cytosol;Nucleoplasm(Approved)				0	0	0	0	0	0	0	0	0	0	0	0	0	0	0	0	0	0	0	0	0
8654	PDE5A	0	1	8654	Gene_ID	H. sapiens	8654	H. sapiens	PDE5A	phosphodiesterase 5A	GO:0060282 positive regulation of oocyte development;GO:0046069 cGMP catabolic process;GO:0055118 negative regulation of cardiac muscle contraction		Enzymes/ENZYME proteins/Hydrolases	Cytosol(Approved)	Sildenafil (Metal ion binding);Theophylline (Metal ion binding);Pentoxifylline (Metal ion binding);Tadalafil (Metal ion binding);Vardenafil (Metal ion binding);Dipyridamole (Metal ion binding);Guanosine-5'-Monophosphate (Metal ion binding);Gamma-Glutamyl[S-(2-Iodobenzyl)Cysteinyl]Glycine (Metal ion binding);Citric Acid (Metal ion binding);OSI-461 (Metal ion binding);Avanafil (Metal ion binding);U…			0	0	0	0	0	0	0	0	0	0	0	0	1	0	1	0	0	0	1	0	0
5663	PSEN1	0	1	5663	Gene_ID	H. sapiens	5663	H. sapiens	PSEN1	presenilin 1	GO:0002038 positive regulation of L-glutamate import across plasma membrane;GO:0002036 regulation of L-glutamate import across plasma membrane;GO:0051563 smooth endoplasmic reticulum calcium ion homeostasis		Enzymes/Peptidases/Aspartic-type peptidases;Transporters/Transporter channels and pores	Golgi apparatus(Supported)Cell Junctions;Nucleus(Approved)		(M251)PID SYNDECAN 3 PATHWAY; (M17761)ST WNT BETA CATENIN PATHWAY; (M70)PID PS1 PATHWAY	(M5902)HALLMARK APOPTOSIS; (M5921)HALLMARK COMPLEMENT; (M5932)HALLMARK INFLAMMATORY RESPONSE	0	0	0	1	1	1	1	1	0	1	1	1	1	1	0	0	1	0	0	0	0
23096	IQSEC2	0	1	23096	Gene_ID	H. sapiens	23096	H. sapiens	IQSEC2	IQ motif and Sec7 domain ArfGEF 2	GO:0098696 regulation of neurotransmitter receptor localization to postsynaptic specialization membrane;GO:0099645 neurotransmitter receptor localization to postsynaptic specialization membrane;GO:0099633 protein localization to postsynaptic specialization membrane			Vesicles(Approved)				0	0	0	1	0	0	0	0	0	0	0	0	0	0	0	0	0	0	0	0	0
1390	CREM	0	1	1390	Gene_ID	H. sapiens	1390	H. sapiens	CREM	cAMP responsive element modulator	GO:0006687 glycosphingolipid metabolic process;GO:0048384 retinoic acid receptor signaling pathway;GO:0006664 glycolipid metabolic process		Transcription factors/Basic domains	Nucleus(Supported)Vesicles(Approved)		(M235)PID TCR CALCIUM PATHWAY; (M60)PID NFAT TFPATHWAY		0	0	0	0	0	0	0	0	0	0	0	0	0	0	0	0	0	0	0	0	0
4642	MYO1D	0	1	4642	Gene_ID	H. sapiens	4642	H. sapiens	MYO1D	myosin ID	GO:0061502 early endosome to recycling endosome transport;GO:0030050 vesicle transport along actin filament;GO:0099515 actin filament-based transport			Cytosol(Approved)				0	0	0	0	0	0	1	1	0	0	0	0	0	0	0	0	0	0	0	0	0
1605	DAG1	0	1	1605	Gene_ID	H. sapiens	1605	H. sapiens	DAG1	dystroglycan 1	GO:1904261 positive regulation of basement membrane assembly involved in embryonic body morphogenesis;GO:1904259 regulation of basement membrane assembly involved in embryonic body morphogenesis;GO:0014894 response to denervation involved in regulation of muscle adaptation			Vesicles(Supported)		(M599)ST PAC1 RECEPTOR PATHWAY; (M16518)ST WNT CA2 CYCLIC GMP PATHWAY; (M2701)ST MYOCYTE AD PATHWAY		0	0	0	1	0	1	0	0	0	0	0	0	1	1	1	1	1	0	0	0	0
84890	ADO	0	1	84890	Gene_ID	H. sapiens	84890	H. sapiens	ADO	2-aminoethanethiol dioxygenase	GO:0000098 sulfur amino acid catabolic process;GO:0000096 sulfur amino acid metabolic process;GO:0044273 sulfur compound catabolic process		Enzymes/ENZYME proteins/Oxidoreductases					0	0	0	0	0	0	0	0	0	0	0	0	0	0	0	0	0	0	0	0	0
93487	MAPK1IP1L	0	1	93487	Gene_ID	H. sapiens	93487	H. sapiens	MAPK1IP1L	mitogen-activated protein kinase 1 interacting protein 1 like				Cytosol;Nucleoplasm(Approved)				0	0	0	0	0	0	0	0	0	0	0	0	0	0	0	0	0	0	0	0	0
6664	SOX11	0	1	6664	Gene_ID	H. sapiens	6664	H. sapiens	SOX11	SRY-box transcription factor 11	GO:2001111 positive regulation of lens epithelial cell proliferation;GO:0061386 closure of optic fissure;GO:2001109 regulation of lens epithelial cell proliferation		Transcription factors/Other all-alpha-helical DNA-binding domains					0	0	0	0	1	0	0	0	0	1	0	0	1	1	0	1	1	1	0	0	0
6992	PPP1R11	0	1	6992	Gene_ID	H. sapiens	6992	H. sapiens	PPP1R11	protein phosphatase 1 regulatory inhibitor subunit 11	GO:0050710 negative regulation of cytokine secretion;GO:0032515 negative regulation of phosphoprotein phosphatase activity;GO:0035308 negative regulation of protein dephosphorylation			Vesicles(Approved)				0	0	0	0	0	0	0	0	0	1	0	0	0	0	0	0	0	0	0	0	0
22849	CPEB3	0	1	22849	Gene_ID	H. sapiens	22849	H. sapiens	CPEB3	cytoplasmic polyadenylation element binding protein 3	GO:1900248 negative regulation of cytoplasmic translational elongation;GO:0060213 positive regulation of nuclear-transcribed mRNA poly(A) tail shortening;GO:1900365 positive regulation of mRNA polyadenylation			Intermediate filaments;Nuclear bodies;Nucleoplasm(Approved)			(M5956)HALLMARK KRAS SIGNALING DN	0	0	0	1	0	0	0	0	0	0	1	0	1	0	0	0	0	0	0	0	0
22905	EPN2	0	1	22905	Gene_ID	H. sapiens	22905	H. sapiens	EPN2	epsin 2	GO:1903671 negative regulation of sprouting angiogenesis;GO:0030948 negative regulation of vascular endothelial growth factor receptor signaling pathway;GO:1903670 regulation of sprouting angiogenesis			Vesicles(Supported)				0	0	0	0	0	1	0	0	0	0	0	1	0	0	0	0	0	1	0	0	0
2977	GUCY1A2	0	1	2977	Gene_ID	H. sapiens	2977	H. sapiens	GUCY1A2	guanylate cyclase 1 soluble subunit alpha 2	GO:0010750 positive regulation of nitric oxide mediated signal transduction;GO:0006182 cGMP biosynthetic process;GO:0010749 regulation of nitric oxide mediated signal transduction		Enzymes/ENZYME proteins/Lyases		Nitric Oxide (Heme binding);Isosorbide Mononitrate (Heme binding);Riociguat (Heme binding)			0	0	0	0	0	0	0	0	0	0	0	0	0	0	0	0	0	0	0	0	0
96459	FNIP1	0	1	96459	Gene_ID	H. sapiens	96459	H. sapiens	FNIP1	folliculin interacting protein 1	GO:0002904 positive regulation of B cell apoptotic process;GO:2000973 regulation of pro-B cell differentiation;GO:1905456 regulation of lymphoid progenitor cell differentiation							0	0	0	0	1	0	0	0	0	0	0	0	0	0	0	0	0	0	0	0	0
55182	RNF220	0	1	55182	Gene_ID	H. sapiens	55182	H. sapiens	RNF220	ring finger protein 220	GO:0090263 positive regulation of canonical Wnt signaling pathway;GO:0051865 protein autoubiquitination;GO:0030177 positive regulation of Wnt signaling pathway		Enzymes/ENZYME proteins/Transferases	Nucleus(Approved)				0	0	0	0	0	0	0	0	0	0	0	0	0	0	0	0	0	0	0	0	0
83698	CALN1	0	1	83698	Gene_ID	H. sapiens	83698	H. sapiens	CALN1	calneuron 1				Plasma membrane;Vesicles(Uncertain)				0	0	0	0	0	0	0	0	0	0	0	0	0	0	0	0	0	0	0	0	0
11334	TUSC2	0	1	11334	Gene_ID	H. sapiens	11334	H. sapiens	TUSC2	tumor suppressor 2, mitochondrial calcium regulator	GO:0070945 neutrophil mediated killing of gram-negative bacterium;GO:0070944 neutrophil mediated killing of bacterium;GO:0070943 neutrophil mediated killing of symbiont cell			Cytosol;Vesicles(Approved)				0	0	0	0	0	0	0	0	0	0	0	0	0	0	0	0	0	0	0	0	0
55690	PACS1	0	1	55690	Gene_ID	H. sapiens	55690	H. sapiens	PACS1	phosphofurin acidic cluster sorting protein 1	GO:0050690 regulation of defense response to virus by virus;GO:0034067 protein localization to Golgi apparatus;GO:0072659 protein localization to plasma membrane			Cytosol;Microtubules(Approved)				0	0	0	0	0	0	0	0	0	0	0	0	0	0	0	0	0	0	0	0	0
56139	PCDHA10	0	1	56139	Gene_ID	H. sapiens	56139	H. sapiens	PCDHA10	protocadherin alpha 10	GO:0007156 homophilic cell adhesion via plasma membrane adhesion molecules;GO:0098742 cell-cell adhesion via plasma-membrane adhesion molecules;GO:0098609 cell-cell adhesion							0	0	0	0	0	0	0	0	0	0	0	0	0	0	0	0	0	0	0	0	0
645974	PABPC1L2B	0	1	645974	Gene_ID	H. sapiens	645974	H. sapiens	PABPC1L2B	poly(A) binding protein cytoplasmic 1 like 2B								0	0	0	0	0	0	0	0	0	0	0	0	0	0	0	0	0	0	0	0	0
9314	KLF4	0	1	9314	Gene_ID	H. sapiens	9314	H. sapiens	KLF4	Kruppel like factor 4	GO:1904998 negative regulation of leukocyte adhesion to arterial endothelial cell;GO:0007500 mesodermal cell fate determination;GO:0014740 negative regulation of muscle hyperplasia		Transcription factors/Zinc-coordinating DNA-binding domains	Nucleoplasm(Supported)		(M223)PID BETA CATENIN NUC PATHWAY	(M5953)HALLMARK KRAS SIGNALING UP; (M5939)HALLMARK P53 PATHWAY; (M5906)HALLMARK ESTROGEN RESPONSE EARLY	0	1	0	0	0	1	0	1	0	0	0	0	1	1	1	0	1	1	0	0	0
9134	CCNE2	0	1	9134	Gene_ID	H. sapiens	9134	H. sapiens	CCNE2	cyclin E2	GO:0007129 synapsis;GO:0045143 homologous chromosome segregation;GO:0000079 regulation of cyclin-dependent protein serine/threonine kinase activity					(M3686)SA REG CASCADE OF CYCLIN EXPR; (M40)PID E2F PATHWAY; (M19)PID P73PATHWAY		0	0	0	0	0	0	0	0	0	0	0	0	0	0	0	0	0	0	0	1	0
5527	PPP2R5C	0	1	5527	Gene_ID	H. sapiens	5527	H. sapiens	PPP2R5C	protein phosphatase 2 regulatory subunit B'gamma	GO:0051898 negative regulation of protein kinase B signaling;GO:0031952 regulation of protein autophosphorylation;GO:0014066 regulation of phosphatidylinositol 3-kinase signaling			Cytosol;Golgi apparatus;Nucleoplasm(Approved)	2,6,8-Trimethyl-3-Amino-9-Benzyl-9-Methoxynonanoic Acid (Protein phosphatase type 2a regulator activity);(2S,3S,4E,6E,8S,9S)-3-amino-9-methoxy-2,6,8-trimethyl-10-phenyldeca-4,6-dienoic acid (Protein phosphatase type 2a regulator activity)			0	0	0	0	0	0	0	0	0	0	0	0	0	0	0	0	0	0	0	0	0
5523	PPP2R3A	0	1	5523	Gene_ID	H. sapiens	5523	H. sapiens	PPP2R3A	protein phosphatase 2 regulatory subunit B''alpha	GO:0043666 regulation of phosphoprotein phosphatase activity;GO:0035304 regulation of protein dephosphorylation;GO:0010921 regulation of phosphatase activity			Golgi apparatus(Approved)				0	0	0	0	0	0	0	0	0	0	0	0	0	0	0	0	0	0	0	0	0
94103	ORMDL3	0	1	94103	Gene_ID	H. sapiens	94103	H. sapiens	ORMDL3	ORMDL sphingolipid biosynthesis regulator 3	GO:1900060 negative regulation of ceramide biosynthetic process;GO:0090155 negative regulation of sphingolipid biosynthetic process;GO:2000303 regulation of ceramide biosynthetic process			Endoplasmic reticulum(Supported)				0	0	0	0	0	0	0	1	0	0	0	0	0	0	0	0	0	0	0	0	0
117178	SSX2IP	0	1	117178	Gene_ID	H. sapiens	117178	H. sapiens	SSX2IP	SSX family member 2 interacting protein	GO:0035735 intraciliary transport involved in cilium assembly;GO:0035020 regulation of Rac protein signal transduction;GO:0042073 intraciliary transport			Cell Junctions(Approved)				0	0	0	0	0	0	0	0	0	0	0	0	0	0	0	0	0	0	0	0	0
7941	PLA2G7	1	0	7941	Gene_ID	H. sapiens	7941	H. sapiens	PLA2G7	phospholipase A2 group VII	GO:0034441 plasma lipoprotein particle oxidation;GO:0090026 positive regulation of monocyte chemotaxis;GO:0034374 low-density lipoprotein particle remodeling		Enzymes/ENZYME proteins/Hydrolases	Vesicles(Uncertain)	659032 (Phospholipid binding);(1R)-1,2,2-TRIMETHYLPROPYL (R)-METHYLPHOSPHINATE (Phospholipid binding)	(M163)PID LIS1 PATHWAY	(M5921)HALLMARK COMPLEMENT	1	1	1	0	0	0	0	0	1	0	0	0	0	0	0	0	0	0	0	0	1
10566	AKAP3	0	1	10566	Gene_ID	H. sapiens	10566	H. sapiens	AKAP3	A-kinase anchoring protein 3	GO:0001835 blastocyst hatching;GO:0007340 acrosome reaction;GO:0035188 hatching							0	0	0	0	0	0	0	0	0	0	0	0	0	1	0	0	0	1	0	0	0
168850	ZNF800	0	1	168850	Gene_ID	H. sapiens	168850	H. sapiens	ZNF800	zinc finger protein 800			Transcription factors/Zinc-coordinating DNA-binding domains	Cytosol;Nucleoli(Supported)				0	0	0	0	0	0	0	0	0	0	0	0	0	0	0	0	0	0	0	0	0
8867	SYNJ1	0	1	8867	Gene_ID	H. sapiens	8867	H. sapiens	SYNJ1	synaptojanin 1	GO:0016191 synaptic vesicle uncoating;GO:1904980 positive regulation of endosome organization;GO:0072318 clathrin coat disassembly		Enzymes/ENZYME proteins/Hydrolases	Centrosome;Cytosol;Nucleoplasm(Approved)		(M62)PID EPHB FWD PATHWAY; (M214)PID ERBB1 INTERNALIZATION PATHWAY	(M5945)HALLMARK HEME METABOLISM	0	0	0	1	0	0	1	1	0	1	1	1	0	0	0	0	0	0	0	0	0
55893	ZNF395	0	1	55893	Gene_ID	H. sapiens	55893	H. sapiens	ZNF395	zinc finger protein 395	GO:0006357 regulation of transcription by RNA polymerase II;GO:0006366 transcription by RNA polymerase II;GO:0006355 regulation of transcription, DNA-templated			Cytosol;Nucleus(Approved)				0	0	0	0	0	0	0	0	0	0	0	0	0	0	0	0	0	0	0	0	0
124935	SLC43A2	0	1	124935	Gene_ID	H. sapiens	124935	H. sapiens	SLC43A2	solute carrier family 43 member 2	GO:1902475 L-alpha-amino acid transmembrane transport;GO:0015804 neutral amino acid transport;GO:0015807 L-amino acid transport		Transporters/Electrochemical Potential-driven transporters					0	0	0	0	0	0	0	0	0	0	0	0	0	0	0	0	0	0	0	0	0
3939	LDHA	0	1	3939	Gene_ID	H. sapiens	3939	H. sapiens	LDHA	lactate dehydrogenase A	GO:0006096 glycolytic process;GO:0006757 ATP generation from ADP;GO:0006089 lactate metabolic process		Enzymes/ENZYME proteins/Oxidoreductases	Cytosol(Supported)Vesicles(Approved)	NADH (Nad binding);Etheno-Nad (Nad binding);Nicotinamide (Nad binding);Oxamic Acid (Nad binding)	(M255)PID HIF1 TFPATHWAY; (M66)PID MYC ACTIV PATHWAY	(M5935)HALLMARK FATTY ACID METABOLISM; (M5891)HALLMARK HYPOXIA; (M5937)HALLMARK GLYCOLYSIS	0	0	0	0	0	0	0	0	0	0	0	0	0	0	0	0	0	0	0	0	0
8085	KMT2D	0	1	8085	Gene_ID	H. sapiens	8085	H. sapiens	KMT2D	lysine methyltransferase 2D	GO:0033148 positive regulation of intracellular estrogen receptor signaling pathway;GO:0001555 oocyte growth;GO:0044648 histone H3-K4 dimethylation		Enzymes/ENZYME proteins/Transferases	Cytosol;Nucleus;Plasma membrane(Approved)			(M5956)HALLMARK KRAS SIGNALING DN	0	0	0	0	0	0	0	0	0	0	0	0	1	0	0	0	0	0	1	0	0
81831	NETO2	0	1	81831	Gene_ID	H. sapiens	81831	H. sapiens	NETO2	neuropilin and tolloid like 2	GO:2000312 regulation of kainate selective glutamate receptor activity;GO:1901016 regulation of potassium ion transmembrane transporter activity;GO:2000649 regulation of sodium ion transmembrane transporter activity		Transporters/Accessory Factors Involved in Transport	Golgi apparatus(Approved)				0	0	0	0	0	0	0	0	0	0	0	0	0	0	0	0	0	0	0	0	0
25946	ZNF385A	0	1	25946	Gene_ID	H. sapiens	25946	H. sapiens	ZNF385A	zinc finger protein 385A	GO:1902164 positive regulation of DNA damage response, signal transduction by p53 class mediator resulting in transcription of p21 class mediator;GO:0006977 DNA damage response, signal transduction by p53 class mediator resulting in cell cycle arrest;GO:0072431 signal transduction involved in mitotic G1 DNA damage checkpoint			Cytosol(Supported)Nucleus(Approved)		(M145)PID P53 DOWNSTREAM PATHWAY		0	0	0	0	0	0	0	0	0	0	1	0	1	0	0	0	0	0	0	0	0
4908	NTF3	0	1	4908	Gene_ID	H. sapiens	4908	H. sapiens	NTF3	neurotrophin 3	GO:0051388 positive regulation of neurotrophin TRK receptor signaling pathway;GO:0050930 induction of positive chemotaxis;GO:0051386 regulation of neurotrophin TRK receptor signaling pathway				AV411 (Receptor binding)	(M270)PID MAPK TRK PATHWAY; (M100)PID SHP2 PATHWAY; (M187)PID TRKR PATHWAY	(M5956)HALLMARK KRAS SIGNALING DN	0	0	0	1	0	0	0	0	0	0	1	0	1	0	0	0	0	1	0	0	0
5368	PNOC	0	1	5368	Gene_ID	H. sapiens	5368	H. sapiens	PNOC	prepronociceptin	GO:0007565 female pregnancy;GO:0007218 neuropeptide signaling pathway;GO:0044706 multi-multicellular organism process							0	0	0	1	0	0	0	0	0	0	0	0	0	0	0	0	0	0	0	0	0
84084	RAB6C	0	1	84084	Gene_ID	H. sapiens	84084	H. sapiens	RAB6C	RAB6C, member RAS oncogene family	GO:0010824 regulation of centrosome duplication;GO:0046605 regulation of centrosome cycle;GO:0051298 centrosome duplication			Golgi apparatus(Uncertain)				0	0	0	0	0	0	0	0	0	0	0	0	0	0	0	0	0	0	0	0	0
84285	EIF1AD	0	1	84285	Gene_ID	H. sapiens	84285	H. sapiens	EIF1AD	eukaryotic translation initiation factor 1A domain containing	GO:0006413 translational initiation;GO:0006412 translation;GO:0043043 peptide biosynthetic process			Nucleoplasm;Vesicles(Supported)				0	0	0	0	0	0	0	0	0	0	0	0	0	0	0	0	0	0	0	0	0
56147	PCDHA1	0	1	56147	Gene_ID	H. sapiens	56147	H. sapiens	PCDHA1	protocadherin alpha 1	GO:0007156 homophilic cell adhesion via plasma membrane adhesion molecules;GO:0098742 cell-cell adhesion via plasma-membrane adhesion molecules;GO:0098609 cell-cell adhesion			Plasma membrane(Approved)				0	0	0	0	0	0	0	0	0	0	0	0	0	0	0	0	0	0	0	0	0
26057	ANKRD17	0	1	26057	Gene_ID	H. sapiens	26057	H. sapiens	ANKRD17	ankyrin repeat domain 17	GO:1900245 positive regulation of MDA-5 signaling pathway;GO:1900246 positive regulation of RIG-I signaling pathway;GO:0039533 regulation of MDA-5 signaling pathway			Nucleus(Supported)Nuclear membrane(Approved)				0	0	0	0	1	1	0	0	0	0	0	0	0	0	0	0	0	0	0	0	0
3842	TNPO1	0	1	3842	Gene_ID	H. sapiens	3842	H. sapiens	TNPO1	transportin 1	GO:0035735 intraciliary transport involved in cilium assembly;GO:0043488 regulation of mRNA stability;GO:0042073 intraciliary transport		Transporters/Transporter channels and pores	Cytoplasmic bodies;Cytosol;Nucleoplasm(Supported)				0	0	0	0	0	0	0	0	0	0	0	0	0	0	0	0	0	0	0	0	0
29116	MYLIP	0	1	29116	Gene_ID	H. sapiens	29116	H. sapiens	MYLIP	myosin regulatory light chain interacting protein	GO:0010989 negative regulation of low-density lipoprotein particle clearance;GO:0032803 regulation of low-density lipoprotein particle receptor catabolic process;GO:0010985 negative regulation of lipoprotein particle clearance		Enzymes/ENZYME proteins/Transferases					0	0	0	0	1	0	0	0	0	0	0	0	1	0	0	0	0	0	0	0	0
6667	SP1	0	1	6667	Gene_ID	H. sapiens	6667	H. sapiens	SP1	Sp1 transcription factor	GO:1904828 positive regulation of hydrogen sulfide biosynthetic process;GO:1904826 regulation of hydrogen sulfide biosynthetic process;GO:0043923 positive regulation by host of viral transcription		Transcription factors/Zinc-coordinating DNA-binding domains	Nucleoplasm(Enhanced)		(M234)PID IL2 STAT5 PATHWAY; (M44)PID HIF2PATHWAY; (M65)PID FRA PATHWAY	(M5939)HALLMARK P53 PATHWAY	0	0	0	0	0	1	0	0	0	0	0	0	0	0	0	0	0	0	0	1	0
10971	YWHAQ	0	1	10971	Gene_ID	H. sapiens	10971	H. sapiens	YWHAQ	tyrosine 3-monooxygenase/tryptophan 5-monooxygenase activation protein theta	GO:1900740 positive regulation of protein insertion into mitochondrial membrane involved in apoptotic signaling pathway;GO:1900739 regulation of protein insertion into mitochondrial membrane involved in apoptotic signaling pathway;GO:1901030 positive regulation of mitochondrial outer membrane permeabilization involved in apoptotic signaling pathway			Cytosol(Supported)Nucleoplasm(Uncertain)		(M199)PID P38 MK2 PATHWAY; (M247)PID INSULIN GLUCOSE PATHWAY; (M249)PID PI3KCI AKT PATHWAY	(M5926)HALLMARK MYC TARGETS V1	0	0	0	0	0	0	1	0	0	0	0	0	0	0	0	0	0	0	0	1	0
128239	IQGAP3	0	1	128239	Gene_ID	H. sapiens	128239	H. sapiens	IQGAP3	IQ motif containing GTPase activating protein 3	GO:0033601 positive regulation of mammary gland epithelial cell proliferation;GO:0033599 regulation of mammary gland epithelial cell proliferation;GO:0033598 mammary gland epithelial cell proliferation			Nucleoli;Nucleus(Approved)		(M278)PID RAC1 PATHWAY; (M81)PID CDC42 PATHWAY		0	0	0	0	0	0	0	0	0	0	0	1	1	1	0	0	0	0	0	0	0
9211	LGI1	0	1	9211	Gene_ID	H. sapiens	9211	H. sapiens	LGI1	leucine rich glioma inactivated 1	GO:0099645 neurotransmitter receptor localization to postsynaptic specialization membrane;GO:0099633 protein localization to postsynaptic specialization membrane;GO:1903539 protein localization to postsynaptic membrane					(M3008)NABA ECM GLYCOPROTEINS; (M5884)NABA CORE MATRISOME; (M5889)NABA MATRISOME		0	0	0	1	0	0	0	0	0	0	0	0	1	0	0	0	0	0	0	0	0
51073	MRPL4	0	1	51073	Gene_ID	H. sapiens	51073	H. sapiens	MRPL4	mitochondrial ribosomal protein L4	GO:0070126 mitochondrial translational termination;GO:0070125 mitochondrial translational elongation;GO:0006415 translational termination		Ribosomal proteins	Cytosol;Endoplasmic reticulum;Nucleoli;Nucleoli fibrillar center;Nucleus(Supported)				0	0	0	0	0	0	0	0	0	0	0	0	0	0	0	0	0	0	0	0	0
56134	PCDHAC2	0	1	56134	Gene_ID	H. sapiens	56134	H. sapiens	PCDHAC2	protocadherin alpha subfamily C, 2	GO:0007156 homophilic cell adhesion via plasma membrane adhesion molecules;GO:0098742 cell-cell adhesion via plasma-membrane adhesion molecules;GO:0098609 cell-cell adhesion			Mitochondria;Nucleoplasm(Approved)				0	0	0	0	0	0	0	0	0	0	0	0	0	0	0	0	0	0	0	0	0
5814	PURB	0	1	5814	Gene_ID	H. sapiens	5814	H. sapiens	PURB	purine rich element binding protein B	GO:0045637 regulation of myeloid cell differentiation;GO:1903706 regulation of hemopoiesis;GO:0030099 myeloid cell differentiation		Transcription factors/Yet undefined DNA-binding domains	Nucleus(Supported)				0	0	0	0	0	0	0	0	0	0	0	0	0	0	0	0	0	0	0	0	0
7323	UBE2D3	0	1	7323	Gene_ID	H. sapiens	7323	H. sapiens	UBE2D3	ubiquitin conjugating enzyme E2 D3	GO:0035666 TRIF-dependent toll-like receptor signaling pathway;GO:0002756 MyD88-independent toll-like receptor signaling pathway;GO:1903955 positive regulation of protein targeting to mitochondrion		Enzymes/ENZYME proteins/Transferases	Plasma membrane(Supported)Cytosol(Uncertain)		(M37)PID NFKAPPAB CANONICAL PATHWAY; (M258)PID BARD1 PATHWAY; (M214)PID ERBB1 INTERNALIZATION PATHWAY	(M5896)HALLMARK TGF BETA SIGNALING; (M5923)HALLMARK PI3K AKT MTOR SIGNALING; (M5924)HALLMARK MTORC1 SIGNALING	0	0	0	0	0	0	0	1	0	0	0	0	0	0	0	0	0	1	0	1	0
9444	QKI	0	1	9444	Gene_ID	H. sapiens	9444	H. sapiens	QKI	QKI, KH domain containing RNA binding	GO:0042759 long-chain fatty acid biosynthetic process;GO:0001570 vasculogenesis;GO:0007286 spermatid development			Nucleoplasm(Supported)				0	0	0	0	0	1	0	0	0	0	0	0	0	0	0	0	0	0	1	0	0
2775	GNAO1	0	1	2775	Gene_ID	H. sapiens	2775	H. sapiens	GNAO1	G protein subunit alpha o1	GO:0007223 Wnt signaling pathway, calcium modulating pathway;GO:0035567 non-canonical Wnt signaling pathway;GO:0007212 dopamine receptor signaling pathway					(M64)PID S1P S1P4 PATHWAY; (M155)PID S1P META PATHWAY; (M103)PID S1P S1P1 PATHWAY	(M5909)HALLMARK MYOGENESIS	0	0	0	0	0	0	0	0	0	0	1	0	0	0	0	0	0	0	0	0	0
26051	PPP1R16B	0	1	26051	Gene_ID	H. sapiens	26051	H. sapiens	PPP1R16B	protein phosphatase 1 regulatory subunit 16B	GO:1903589 positive regulation of blood vessel endothelial cell proliferation involved in sprouting angiogenesis;GO:1902309 negative regulation of peptidyl-serine dephosphorylation;GO:1903587 regulation of blood vessel endothelial cell proliferation involved in sprouting angiogenesis			Nuclear speckles;Plasma membrane(Supported)				0	0	0	0	0	1	0	0	0	0	0	0	1	0	0	0	0	0	0	0	0
28232	SLCO3A1	0	1	28232	Gene_ID	H. sapiens	28232	H. sapiens	SLCO3A1	solute carrier organic anion transporter family member 3A1	GO:0015732 prostaglandin transport;GO:0043252 sodium-independent organic anion transport;GO:0071715 icosanoid transport		Transporters/Electrochemical Potential-driven transporters					0	0	0	0	0	0	0	0	0	0	0	0	0	0	0	0	0	0	0	0	0
3192	HNRNPU	0	1	3192	Gene_ID	H. sapiens	3192	H. sapiens	HNRNPU	heterogeneous nuclear ribonucleoprotein U	GO:1902425 positive regulation of attachment of mitotic spindle microtubules to kinetochore;GO:0098963 dendritic transport of messenger ribonucleoprotein complex;GO:1902889 protein localization to spindle microtubule			Nucleoplasm(Supported)			(M5941)HALLMARK UV RESPONSE UP; (M5901)HALLMARK G2M CHECKPOINT; (M5926)HALLMARK MYC TARGETS V1	0	0	0	0	1	0	0	1	0	0	0	0	0	0	0	0	0	0	0	0	0
23168	RTF1	0	1	23168	Gene_ID	H. sapiens	23168	H. sapiens	RTF1	RTF1 homolog, Paf1/RNA polymerase II complex component	GO:0051571 positive regulation of histone H3-K4 methylation;GO:0080182 histone H3-K4 trimethylation;GO:0001711 endodermal cell fate commitment			Cytosol;Nucleus(Approved)				0	0	0	0	0	0	0	0	0	0	0	0	0	1	0	0	0	0	0	0	0
143425	SYT9	0	1	143425	Gene_ID	H. sapiens	143425	H. sapiens	SYT9	synaptotagmin 9	GO:0099502 calcium-dependent activation of synaptic vesicle fusion;GO:0031632 positive regulation of synaptic vesicle fusion to presynaptic active zone membrane;GO:0031630 regulation of synaptic vesicle fusion to presynaptic active zone membrane							0	0	0	1	0	0	0	1	0	1	0	0	0	0	0	0	0	0	0	0	0
2557	GABRA4	0	1	2557	Gene_ID	H. sapiens	2557	H. sapiens	GABRA4	gamma-aminobutyric acid type A receptor subunit alpha4	GO:0051932 synaptic transmission, GABAergic;GO:1902476 chloride transmembrane transport;GO:0007214 gamma-aminobutyric acid signaling pathway				Temazepam (Inhibitory extracellular ligand-gated ion channel activity);Butalbital (Inhibitory extracellular ligand-gated ion channel activity);Talbutal (Inhibitory extracellular ligand-gated ion channel activity);Pentobarbital (Inhibitory extracellular ligand-gated ion channel activity);Meprobamate (Inhibitory extracellular ligand-gated ion channel activity);Secobarbital (Inhibitory extracellular…			0	0	0	1	0	0	0	1	0	0	0	0	0	0	0	0	0	0	0	0	0
23270	TSPYL4	0	1	23270	Gene_ID	H. sapiens	23270	H. sapiens	TSPYL4	TSPY like 4	GO:0006334 nucleosome assembly;GO:0031497 chromatin assembly;GO:0034728 nucleosome organization							0	0	0	0	0	0	0	0	0	0	0	0	0	0	0	0	0	0	0	0	0
361	AQP4	0	1	361	Gene_ID	H. sapiens	361	H. sapiens	AQP4	aquaporin 4	GO:0009992 cellular water homeostasis;GO:0003091 renal water homeostasis;GO:0090660 cerebrospinal fluid circulation		Transporters/Transporter channels and pores	Cell Junctions;Plasma membrane(Supported)				0	0	0	0	0	0	0	0	0	0	0	0	1	0	0	0	0	0	0	0	0
23002	DAAM1	0	1	23002	Gene_ID	H. sapiens	23002	H. sapiens	DAAM1	dishevelled associated activator of morphogenesis 1	GO:0060071 Wnt signaling pathway, planar cell polarity pathway;GO:0090175 regulation of establishment of planar polarity;GO:0001736 establishment of planar polarity			Cytosol;Plasma membrane(Approved)		(M23)PID WNT NONCANONICAL PATHWAY; (M5493)WNT SIGNALING	(M5945)HALLMARK HEME METABOLISM	0	0	0	0	0	0	0	0	0	0	0	0	0	0	0	0	1	0	0	0	0
783	CACNB2	0	1	783	Gene_ID	H. sapiens	783	H. sapiens	CACNB2	calcium voltage-gated channel auxiliary subunit beta 2	GO:0098912 membrane depolarization during atrial cardiac muscle cell action potential;GO:0086045 membrane depolarization during AV node cell action potential;GO:1901843 positive regulation of high voltage-gated calcium channel activity		Transporters/Accessory Factors Involved in Transport		Isradipine (Voltage-gated calcium channel activity);Amlodipine (Voltage-gated calcium channel activity);Nimodipine (Voltage-gated calcium channel activity);Nisoldipine (Voltage-gated calcium channel activity);Nicardipine (Voltage-gated calcium channel activity);Magnesium Sulfate (Voltage-gated calcium channel activity);Verapamil (Voltage-gated calcium channel activity);Felodipine (Voltage-gated c…			0	0	0	1	0	0	0	1	0	1	0	0	0	0	0	0	0	0	0	0	0
4811	NID1	0	1	4811	Gene_ID	H. sapiens	4811	H. sapiens	NID1	nidogen 1	GO:0032836 glomerular basement membrane development;GO:0032835 glomerulus development;GO:0071711 basement membrane organization				Urokinase (Proteoglycan binding)	(M5887)NABA BASEMENT MEMBRANES; (M18)PID INTEGRIN1 PATHWAY; (M3008)NABA ECM GLYCOPROTEINS		0	0	0	0	0	0	0	0	0	0	0	0	0	0	1	0	1	0	0	0	0
23352	UBR4	0	1	23352	Gene_ID	H. sapiens	23352	H. sapiens	UBR4	ubiquitin protein ligase E3 component n-recognin 4	GO:0043312 neutrophil degranulation;GO:0002283 neutrophil activation involved in immune response;GO:0042119 neutrophil activation		Enzymes/ENZYME proteins/Transferases	Cytosol;Nucleoplasm(Supported)Centrosome(Approved)	HspE7 (Zinc ion binding);PCL-016 (Zinc ion binding)			0	0	0	0	0	0	0	1	0	0	0	0	0	0	0	0	0	0	0	0	0
56729	RETN	1	0	56729	Gene_ID	H. sapiens	56729	H. sapiens	RETN	resistin	GO:2000872 positive regulation of progesterone secretion;GO:2000870 regulation of progesterone secretion;GO:0042701 progesterone secretion						(M5905)HALLMARK ADIPOGENESIS; (M5953)HALLMARK KRAS SIGNALING UP	0	1	1	1	0	0	0	1	1	1	1	0	0	0	0	0	0	0	1	0	1
51742	ARID4B	0	1	51742	Gene_ID	H. sapiens	51742	H. sapiens	ARID4B	AT-rich interaction domain 4B	GO:0097368 establishment of Sertoli cell barrier;GO:0034773 histone H4-K20 trimethylation;GO:0060009 Sertoli cell development		Transcription factors/Helix-turn-helix domains	Nucleoplasm;Vesicles(Approved)			(M5896)HALLMARK TGF BETA SIGNALING	0	0	0	0	0	0	0	0	0	0	0	0	0	0	0	0	0	0	1	0	0
84668	FAM126A	0	1	84668	Gene_ID	H. sapiens	84668	H. sapiens	FAM126A	family with sequence similarity 126 member A	GO:0046854 phosphatidylinositol phosphorylation;GO:0042552 myelination;GO:0046834 lipid phosphorylation			Cytosol;Plasma membrane(Supported)				0	0	0	0	0	0	0	0	0	0	0	0	0	0	0	0	0	0	0	0	0
57677	ZFP14	0	1	57677	Gene_ID	H. sapiens	57677	H. sapiens	ZFP14	ZFP14 zinc finger protein	GO:0001835 blastocyst hatching;GO:0035188 hatching;GO:0001824 blastocyst development		Transcription factors/Zinc-coordinating DNA-binding domains	Nuclear speckles(Approved)				0	0	0	0	0	0	0	0	0	0	0	0	0	1	0	0	0	0	0	0	0
93986	FOXP2	0	1	93986	Gene_ID	H. sapiens	93986	H. sapiens	FOXP2	forkhead box P2	GO:0021757 caudate nucleus development;GO:0021758 putamen development;GO:0060501 positive regulation of epithelial cell proliferation involved in lung morphogenesis		Transcription factors/Helix-turn-helix domains	Nucleoplasm(Enhanced)				0	0	0	0	0	0	1	0	0	0	1	0	0	0	0	0	1	0	0	0	0
114825	PWWP2A	0	1	114825	Gene_ID	H. sapiens	114825	H. sapiens	PWWP2A	PWWP domain containing 2A				Nucleoplasm(Supported)Focal adhesion sites(Approved)				0	0	0	0	0	0	0	0	0	0	0	0	0	0	0	0	0	0	0	0	0
6558	SLC12A2	0	1	6558	Gene_ID	H. sapiens	6558	H. sapiens	SLC12A2	solute carrier family 12 member 2	GO:0045795 positive regulation of cell volume;GO:0070634 transepithelial ammonium transport;GO:0030321 transepithelial chloride transport		Transporters/Electrochemical Potential-driven transporters	Plasma membrane;Vesicles(Approved)	Potassium Chloride (Sodium:potassium:chloride symporter activity);Bumetanide (Sodium:potassium:chloride symporter activity);Quinethazone (Sodium:potassium:chloride symporter activity)		(M5951)HALLMARK SPERMATOGENESIS; (M5901)HALLMARK G2M CHECKPOINT	0	0	0	0	0	0	0	1	0	0	0	0	1	0	0	0	0	0	0	0	0
6942	TCF20	0	1	6942	Gene_ID	H. sapiens	6942	H. sapiens	TCF20	transcription factor 20	GO:0045944 positive regulation of transcription by RNA polymerase II;GO:0045893 positive regulation of transcription, DNA-templated;GO:1903508 positive regulation of nucleic acid-templated transcription			Nuclear bodies;Nucleoplasm(Supported)				0	0	0	0	0	0	0	0	0	0	0	0	0	0	0	0	0	0	0	0	0
41	ASIC1	0	1	41	Gene_ID	H. sapiens	41	H. sapiens	ASIC1	acid sensing ion channel subunit 1	GO:0046929 negative regulation of neurotransmitter secretion;GO:0050915 sensory perception of sour taste;GO:0070207 protein homotrimerization			Golgi apparatus;Plasma membrane(Approved)	Diclofenac (Ligand-gated sodium channel activity);Amiloride (Ligand-gated sodium channel activity)			0	0	0	1	0	0	0	1	0	1	1	0	0	0	0	0	0	0	0	0	0
1380	CR2	0	1	1380	Gene_ID	H. sapiens	1380	H. sapiens	CR2	complement C3d receptor 2	GO:0002430 complement receptor mediated signaling pathway;GO:0046718 viral entry into host cell;GO:0006958 complement activation, classical pathway		CD markers			(M8626)SIG BCR SIGNALING PATHWAY	(M5921)HALLMARK COMPLEMENT	0	0	0	0	0	0	0	0	0	0	0	0	0	0	0	0	0	0	0	0	0
23173	METAP1	0	1	23173	Gene_ID	H. sapiens	23173	H. sapiens	METAP1	methionyl aminopeptidase 1	GO:0022400 regulation of rhodopsin mediated signaling pathway;GO:0016056 rhodopsin mediated signaling pathway;GO:0007603 phototransduction, visible light		Enzymes/{ENZYME proteins/Hydrolases,Peptidases/Metallopeptidases}	Cytosol;Nucleoplasm;Plasma membrane(Approved)	Ovalicin (Metalloexopeptidase activity);5-CHLORO-6-METHYL-N-(2-PHENYLETHYL)-2-PYRIDIN-2-YLPYRIMIDIN-4-AMINE (Metalloexopeptidase activity);TERT-BUTYL {2-[(1,3-THIAZOL-2-YLAMINO)CARBONYL]PYRIDIN-3-YL}CARBAMATE (Metalloexopeptidase activity);3-[(2,2-DIMETHYLPROPANOYL)AMINO]-N-1,3-THIAZOL-2-YLPYRIDINE-2-CARBOXAMIDE (Metalloexopeptidase activity)		(M5935)HALLMARK FATTY ACID METABOLISM	0	0	0	0	0	0	0	0	0	0	0	0	0	0	0	0	0	0	0	0	0
10492	SYNCRIP	0	1	10492	Gene_ID	H. sapiens	10492	H. sapiens	SYNCRIP	synaptotagmin binding cytoplasmic RNA interacting protein	GO:0070934 CRD-mediated mRNA stabilization;GO:0048255 mRNA stabilization;GO:1902373 negative regulation of mRNA catabolic process			Cytosol;Nucleoplasm(Enhanced)			(M5925)HALLMARK E2F TARGETS; (M5901)HALLMARK G2M CHECKPOINT; (M5926)HALLMARK MYC TARGETS V1	0	0	0	0	0	0	0	0	0	0	0	0	0	0	0	0	0	0	0	0	0
4627	MYH9	0	1	4627	Gene_ID	H. sapiens	4627	H. sapiens	MYH9	myosin heavy chain 9	GO:1903923 positive regulation of protein processing in phagocytic vesicle;GO:1903919 negative regulation of actin filament severing;GO:1903921 regulation of protein processing in phagocytic vesicle			Actin filaments;Cytosol;Plasma membrane(Supported)			(M5919)HALLMARK HEDGEHOG SIGNALING; (M5893)HALLMARK MITOTIC SPINDLE; (M5891)HALLMARK HYPOXIA	0	0	0	0	0	1	0	1	0	0	0	1	1	1	0	0	0	0	0	0	0
9475	ROCK2	0	1	9475	Gene_ID	H. sapiens	9475	H. sapiens	ROCK2	Rho associated coiled-coil containing protein kinase 2	GO:0110061 regulation of angiotensin-activated signaling pathway;GO:0150033 negative regulation of protein localization to lysosome;GO:1903347 negative regulation of bicellular tight junction assembly	AGC Ser/Thr protein kinase family	Enzymes/{ENZYME proteins/Transferases,Kinases/AGC Ser/Thr protein kinases}	Cytosol(Supported)	5-(1,4-DIAZEPAN-1-SULFONYL)ISOQUINOLINE (Structural molecule activity);(R)-TRANS-4-(1-AMINOETHYL)-N-(4-PYRIDYL) CYCLOHEXANECARBOXAMIDE (Structural molecule activity)	(M138)PID THROMBIN PAR4 PATHWAY; (M63)PID AVB3 OPN PATHWAY; (M16801)SIG REGULATION OF THE ACTIN CYTOSKELETON BY RHO GTPASES		0	0	0	0	1	1	0	1	0	0	0	1	1	1	1	0	0	1	0	0	0
85508	SCRT2	0	1	85508	Gene_ID	H. sapiens	85508	H. sapiens	SCRT2	scratch family transcriptional repressor 2	GO:1902042 negative regulation of extrinsic apoptotic signaling pathway via death domain receptors;GO:1902041 regulation of extrinsic apoptotic signaling pathway via death domain receptors;GO:2001237 negative regulation of extrinsic apoptotic signaling pathway		Transcription factors/Zinc-coordinating DNA-binding domains	Nucleoplasm(Approved)				0	0	0	0	0	0	0	0	0	0	0	0	0	0	0	0	0	0	0	0	0
10424	PGRMC2	0	1	10424	Gene_ID	H. sapiens	10424	H. sapiens	PGRMC2	progesterone receptor membrane component 2	GO:0043401 steroid hormone mediated signaling pathway;GO:0071383 cellular response to steroid hormone stimulus;GO:0009755 hormone-mediated signaling pathway			Cytosol;Nuclear bodies;Plasma membrane(Approved)				0	0	0	0	0	0	0	0	0	0	0	0	0	0	0	0	0	0	0	0	0
51094	ADIPOR1	1	0	51094	Gene_ID	H. sapiens	51094	H. sapiens	ADIPOR1	adiponectin receptor 1	GO:0046628 positive regulation of insulin receptor signaling pathway;GO:1900078 positive regulation of cellular response to insulin stimulus;GO:0033210 leptin-mediated signaling pathway		Transporters/Transporter channels and pores				(M5945)HALLMARK HEME METABOLISM	1	1	1	0	1	0	0	0	1	0	0	0	0	0	0	1	0	0	0	0	1
2180	ACSL1	0	1	2180	Gene_ID	H. sapiens	2180	H. sapiens	ACSL1	acyl-CoA synthetase long chain family member 1	GO:0035338 long-chain fatty-acyl-CoA biosynthetic process;GO:0044539 long-chain fatty acid import;GO:0036109 alpha-linolenic acid metabolic process		Enzymes/ENZYME proteins/Ligase	Mitochondria;Nucleus(Supported)	Adenosine monophosphate (Long-chain fatty acid-coa ligase activity);Adenosine triphosphate (Long-chain fatty acid-coa ligase activity)		(M5949)HALLMARK PEROXISOME; (M5948)HALLMARK BILE ACID METABOLISM; (M5935)HALLMARK FATTY ACID METABOLISM	0	0	0	0	0	0	0	0	0	0	0	0	0	0	0	0	0	0	0	0	0
8394	PIP5K1A	0	1	8394	Gene_ID	H. sapiens	8394	H. sapiens	PIP5K1A	phosphatidylinositol-4-phosphate 5-kinase type 1 alpha	GO:0048041 focal adhesion assembly;GO:0046854 phosphatidylinositol phosphorylation;GO:0010761 fibroblast migration		Enzymes/ENZYME proteins/Transferases	Cytosol;Nucleoplasm;Plasma membrane(Supported)		(M120)PID ARF6 DOWNSTREAM PATHWAY; (M243)PID ARF 3PATHWAY; (M184)PID ECADHERIN KERATINOCYTE PATHWAY		0	0	0	0	0	0	0	0	0	0	0	1	0	0	1	0	0	0	0	0	0
1230	CCR1	1	0	1230	Gene_ID	H. sapiens	1230	H. sapiens	CCR1	C-C motif chemokine receptor 1	GO:0090026 positive regulation of monocyte chemotaxis;GO:0045672 positive regulation of osteoclast differentiation;GO:0071677 positive regulation of mononuclear cell migration		CD markers;G-protein coupled receptors/{Chemokines and chemotactic factors receptors,GPCRs excl olfactory receptors}				(M5897)HALLMARK IL6 JAK STAT3 SIGNALING; (M5950)HALLMARK ALLOGRAFT REJECTION	1	0	0	0	0	0	0	0	0	0	0	0	0	0	0	0	0	0	0	0	1
949	SCARB1	1	0	949	Gene_ID	H. sapiens	949	H. sapiens	SCARB1	scavenger receptor class B member 1	GO:0010899 regulation of phosphatidylcholine catabolic process;GO:0032497 detection of lipopolysaccharide;GO:0010867 positive regulation of triglyceride biosynthetic process		Transporters	Vesicles(Approved)	Phosphatidyl serine (Virus receptor activity)		(M5905)HALLMARK ADIPOGENESIS; (M5906)HALLMARK ESTROGEN RESPONSE EARLY; (M5891)HALLMARK HYPOXIA	1	1	1	0	0	0	0	0	1	1	0	0	0	0	0	0	0	0	0	0	1
23137	SMC5	0	1	23137	Gene_ID	H. sapiens	23137	H. sapiens	SMC5	structural maintenance of chromosomes 5	GO:0034184 positive regulation of maintenance of mitotic sister chromatid cohesion;GO:0034093 positive regulation of maintenance of sister chromatid cohesion;GO:0034182 regulation of maintenance of mitotic sister chromatid cohesion			Nuclear speckles(Supported)				0	0	0	0	0	0	0	0	0	0	0	0	0	0	0	0	0	0	0	0	0
114781	BTBD9	0	1	114781	Gene_ID	H. sapiens	114781	H. sapiens	BTBD9	BTB domain containing 9	GO:0042748 circadian sleep/wake cycle, non-REM sleep;GO:0060586 multicellular organismal iron ion homeostasis;GO:0050802 circadian sleep/wake cycle, sleep			Nucleoplasm(Approved)				0	0	0	1	0	0	0	1	0	0	1	0	0	0	0	0	0	0	0	0	0
51561	IL23A	1	0	51561	Gene_ID	H. sapiens	51561	H. sapiens	IL23A	interleukin 23 subunit alpha	GO:2000330 positive regulation of T-helper 17 cell lineage commitment;GO:2000328 regulation of T-helper 17 cell lineage commitment;GO:2000321 positive regulation of T-helper 17 cell differentiation			Cytosol(Approved)	Briakinumab	(M196)PID IL23 PATHWAY; (M166)PID ATF2 PATHWAY; (M5883)NABA SECRETED FACTORS	(M5890)HALLMARK TNFA SIGNALING VIA NFKB	1	0	1	0	0	0	0	0	0	0	0	0	0	0	1	0	0	0	0	0	1
79577	CDC73	0	1	79577	Gene_ID	H. sapiens	79577	H. sapiens	CDC73	cell division cycle 73	GO:0001711 endodermal cell fate commitment;GO:0031442 positive regulation of mRNA 3'-end processing;GO:0034402 recruitment of 3'-end processing factors to RNA polymerase II holoenzyme complex			Nucleus(Supported)Cytosol(Approved)				0	0	0	0	1	0	0	0	0	0	0	0	0	1	0	0	0	0	0	0	0
595	CCND1	0	1	595	Gene_ID	H. sapiens	595	H. sapiens	CCND1	cyclin D1	GO:0033601 positive regulation of mammary gland epithelial cell proliferation;GO:0031571 mitotic G1 DNA damage checkpoint;GO:0033327 Leydig cell differentiation			Nucleoplasm(Supported)	Arsenic trioxide (Transcription factor binding)	(M209)PID P38 GAMMA DELTA PATHWAY; (M3686)SA REG CASCADE OF CYCLIN EXPR; (M1529)SA G1 AND S PHASES	(M5903)HALLMARK NOTCH SIGNALING; (M5908)HALLMARK ANDROGEN RESPONSE; (M5902)HALLMARK APOPTOSIS	0	0	0	0	1	0	0	1	0	0	0	1	0	1	0	0	0	0	1	1	0
10251	SPRY3	0	1	10251	Gene_ID	H. sapiens	10251	H. sapiens	SPRY3	sprouty RTK signaling antagonist 3	GO:0040037 negative regulation of fibroblast growth factor receptor signaling pathway;GO:0043407 negative regulation of MAP kinase activity;GO:0040036 regulation of fibroblast growth factor receptor signaling pathway			Cytosol;Nucleoli(Approved)				0	0	0	0	0	0	0	0	0	0	0	0	1	0	0	0	0	1	0	0	0
26190	FBXW2	0	1	26190	Gene_ID	H. sapiens	26190	H. sapiens	FBXW2	F-box and WD repeat domain containing 2	GO:0043687 post-translational protein modification;GO:0000209 protein polyubiquitination;GO:0016567 protein ubiquitination			Nucleoplasm(Approved)		(M5493)WNT SIGNALING		0	0	0	0	0	0	0	0	0	0	0	0	0	0	0	0	0	0	0	0	0
5048	PAFAH1B1	0	1	5048	Gene_ID	H. sapiens	5048	H. sapiens	PAFAH1B1	platelet activating factor acetylhydrolase 1b regulatory subunit 1	GO:0021819 layer formation in cerebral cortex;GO:0021540 corpus callosum morphogenesis;GO:0021801 cerebral cortex radial glia guided migration			Centrosome(Enhanced)		(M163)PID LIS1 PATHWAY; (M69)PID REELIN PATHWAY	(M5893)HALLMARK MITOTIC SPINDLE; (M5901)HALLMARK G2M CHECKPOINT	0	0	0	1	1	0	1	1	0	0	1	0	1	0	0	0	1	0	1	0	0
6772	STAT1	1	0	6772	Gene_ID	H. sapiens	6772	H. sapiens	STAT1	signal transducer and activator of transcription 1	GO:0072308 negative regulation of metanephric nephron tubule epithelial cell differentiation;GO:0003340 negative regulation of mesenchymal to epithelial transition involved in metanephros morphogenesis;GO:0072183 negative regulation of nephron tubule epithelial cell differentiation		Transcription factors/Immunoglobulin fold	Cytosol;Nucleoplasm(Enhanced)		(M19336)ST TYPE I INTERFERON PATHWAY; (M4170)ST INTERFERON GAMMA PATHWAY; (M36)PID IL27 PATHWAY	(M5897)HALLMARK IL6 JAK STAT3 SIGNALING; (M5913)HALLMARK INTERFERON GAMMA RESPONSE; (M5950)HALLMARK ALLOGRAFT REJECTION	1	1	1	0	1	1	0	0	0	0	0	0	0	0	0	1	1	0	0	0	1
5534	PPP3R1	0	1	5534	Gene_ID	H. sapiens	5534	H. sapiens	PPP3R1	protein phosphatase 3 regulatory subunit B, alpha	GO:1900740 positive regulation of protein insertion into mitochondrial membrane involved in apoptotic signaling pathway;GO:1900739 regulation of protein insertion into mitochondrial membrane involved in apoptotic signaling pathway;GO:1901030 positive regulation of mitochondrial outer membrane permeabilization involved in apoptotic signaling pathway			Cytosol;Plasma membrane(Approved)	ISA247 (Protein domain specific binding);MYRISTIC ACID (Protein domain specific binding)	(M235)PID TCR CALCIUM PATHWAY; (M290)PID IL12 STAT4 PATHWAY; (M113)PID NFAT 3PATHWAY	(M5902)HALLMARK APOPTOSIS	0	0	0	0	0	0	0	0	0	0	0	1	0	0	0	0	0	0	0	0	0
6620	SNCB	0	1	6620	Gene_ID	H. sapiens	6620	H. sapiens	SNCB	synuclein beta	GO:0042417 dopamine metabolic process;GO:0006584 catecholamine metabolic process;GO:0048488 synaptic vesicle endocytosis						(M5956)HALLMARK KRAS SIGNALING DN	0	0	0	1	0	0	0	1	0	0	0	0	0	0	0	0	0	0	0	0	0
64599	GIGYF1	0	1	64599	Gene_ID	H. sapiens	64599	H. sapiens	GIGYF1	GRB10 interacting GYF protein 1	GO:0048009 insulin-like growth factor receptor signaling pathway;GO:0007169 transmembrane receptor protein tyrosine kinase signaling pathway;GO:0007167 enzyme linked receptor protein signaling pathway			Microtubules;Vesicles(Approved)				0	0	0	0	0	0	0	0	0	0	0	0	0	0	0	0	0	0	0	0	0
90993	CREB3L1	0	1	90993	Gene_ID	H. sapiens	90993	H. sapiens	CREB3L1	cAMP responsive element binding protein 3 like 1	GO:1903671 negative regulation of sprouting angiogenesis;GO:1990440 positive regulation of transcription from RNA polymerase II promoter in response to endoplasmic reticulum stress;GO:1902236 negative regulation of endoplasmic reticulum stress-induced intrinsic apoptotic signaling pathway		Transcription factors/Basic domains	Cytosol;Plasma membrane(Approved)				0	0	0	0	0	1	0	0	0	0	0	1	0	0	0	0	0	1	0	0	0
4233	MET	0	1	4233	Gene_ID	H. sapiens	4233	H. sapiens	MET	MET proto-oncogene, receptor tyrosine kinase	GO:1901299 negative regulation of hydrogen peroxide-mediated programmed cell death;GO:0035635 entry of bacterium into host cell;GO:2001028 positive regulation of endothelial cell chemotaxis	Tyr protein kinase family	Enzymes/{ENZYME proteins/Transferases,Kinases/Tyr protein kinases};RAS pathway related proteins	Cytosol;Plasma membrane(Supported)	K-252a (Protein tyrosine kinase activity);XL184 (Protein tyrosine kinase activity);MP470 (Protein tyrosine kinase activity);1-(4-fluorophenyl)-N-[3-fluoro-4-(1H-pyrrolo[2,3-b]pyridin-4-yloxy)phenyl]-2-oxo-1,2-dihydropyridine-3-carboxamide (Protein tyrosine kinase activity);N-({4-[(2-aminopyridin-4-yl)oxy]-3-fluorophenyl}carbamoyl)-2-(4-fluorophenyl)acetamide (Protein tyrosine kinase activity);2-(…	(M86)PID ARF6 PATHWAY; (M232)PID ECADHERIN STABILIZATION PATHWAY; (M91)PID TCPTP PATHWAY	(M5942)HALLMARK UV RESPONSE DN; (M5932)HALLMARK INFLAMMATORY RESPONSE; (M5937)HALLMARK GLYCOLYSIS	0	0	0	0	1	0	0	1	0	0	0	1	1	1	0	0	1	0	0	0	0
22941	SHANK2	0	1	22941	Gene_ID	H. sapiens	22941	H. sapiens	SHANK2	SH3 and multiple ankyrin repeat domains 2	GO:2000463 positive regulation of excitatory postsynaptic potential;GO:0060999 positive regulation of dendritic spine development;GO:0051968 positive regulation of synaptic transmission, glutamatergic							0	0	0	1	0	0	1	1	0	0	1	0	1	0	0	0	0	0	0	0	0
10766	TOB2	0	1	10766	Gene_ID	H. sapiens	10766	H. sapiens	TOB2	transducer of ERBB2, 2	GO:0045671 negative regulation of osteoclast differentiation;GO:0002762 negative regulation of myeloid leukocyte differentiation;GO:0045670 regulation of osteoclast differentiation			Cytosol(Approved)				0	0	0	0	1	0	0	0	0	0	0	0	0	0	0	0	0	0	0	0	0
199870	FAM76A	0	1	199870	Gene_ID	H. sapiens	199870	H. sapiens	FAM76A	family with sequence similarity 76 member A				Cytosol;Nucleus(Approved)				0	0	0	0	0	0	0	0	0	0	0	0	0	0	0	0	0	0	0	0	0
5467	PPARD	1	0	5467	Gene_ID	H. sapiens	5467	H. sapiens	PPARD	peroxisome proliferator activated receptor delta	GO:0043415 positive regulation of skeletal muscle tissue regeneration;GO:0006776 vitamin A metabolic process;GO:0010887 negative regulation of cholesterol storage		Nuclear receptors;Transcription factors/Zinc-coordinating DNA-binding domains		Icosapent (Zinc ion binding);Treprostinil (Zinc ion binding);Sulindac (Zinc ion binding);Bezafibrate (Zinc ion binding);Heptyl-Beta-D-Glucopyranoside (Zinc ion binding);(11E)-OCTADEC-11-ENOIC ACID (Zinc ion binding);GFT505 (Zinc ion binding);KD3010 (Zinc ion binding);(2S)-2-{3-[({[2-fluoro-4-(trifluoromethyl)phenyl]carbonyl}amino)methyl]-4-methoxybenzyl}butanoic acid (Zinc ion binding);2-({[3-(3,…	(M162)PID RXR VDR PATHWAY; (M70)PID PS1 PATHWAY	(M5903)HALLMARK NOTCH SIGNALING; (M5895)HALLMARK WNT BETA CATENIN SIGNALING; (M5934)HALLMARK XENOBIOTIC METABOLISM	0	1	1	0	1	0	0	0	1	1	0	0	1	0	1	0	0	0	1	0	1
253782	CERS6	0	1	253782	Gene_ID	H. sapiens	253782	H. sapiens	CERS6	ceramide synthase 6	GO:0046513 ceramide biosynthetic process;GO:0006672 ceramide metabolic process;GO:0030148 sphingolipid biosynthetic process			Nucleus(Supported)				0	0	0	0	0	0	0	0	0	0	0	0	0	0	0	0	0	0	0	0	0
9379	NRXN2	0	1	9379	Gene_ID	H. sapiens	9379	H. sapiens	NRXN2	neurexin 2	GO:0097116 gephyrin clustering involved in postsynaptic density assembly;GO:0042297 vocal learning;GO:0097118 neuroligin clustering involved in postsynaptic membrane assembly						(M5915)HALLMARK APICAL JUNCTION	0	0	0	1	0	0	0	1	0	1	1	0	0	0	0	0	0	0	0	0	0
5870	RAB6A	0	1	5870	Gene_ID	H. sapiens	5870	H. sapiens	RAB6A	RAB6A, member RAS oncogene family	GO:0072385 minus-end-directed organelle transport along microtubule;GO:0018125 peptidyl-cysteine methylation;GO:0034498 early endosome to Golgi transport			Golgi apparatus(Approved)				0	0	0	0	0	0	0	1	0	0	0	0	0	0	0	0	0	0	0	0	0
84959	UBASH3B	0	1	84959	Gene_ID	H. sapiens	84959	H. sapiens	UBASH3B	ubiquitin associated and SH3 domain containing B	GO:0051279 regulation of release of sequestered calcium ion into cytosol;GO:0090331 negative regulation of platelet aggregation;GO:0051209 release of sequestered calcium ion into cytosol		Enzymes/ENZYME proteins/Hydrolases	Plasma membrane(Approved)				0	0	0	0	1	0	0	0	0	0	0	0	0	0	1	0	0	0	0	0	0
9118	INA	0	1	9118	Gene_ID	H. sapiens	9118	H. sapiens	INA	internexin neuronal intermediate filament protein alpha	GO:0099185 postsynaptic intermediate filament cytoskeleton organization;GO:0021762 substantia nigra development;GO:0060052 neurofilament cytoskeleton organization			Intermediate filaments(Supported)Nuclear membrane;Nucleoplasm(Approved)				0	0	0	0	0	0	1	0	0	0	0	0	0	0	0	0	0	0	0	0	0
11099	PTPN21	0	1	11099	Gene_ID	H. sapiens	11099	H. sapiens	PTPN21	protein tyrosine phosphatase non-receptor type 21	GO:0035335 peptidyl-tyrosine dephosphorylation;GO:0006470 protein dephosphorylation;GO:0016311 dephosphorylation		Enzymes/ENZYME proteins/Hydrolases	Cytosol;Golgi apparatus;Microtubule organizing center;Nucleoplasm;Plasma membrane(Approved)		(M281)PID FAK PATHWAY	(M5908)HALLMARK ANDROGEN RESPONSE; (M5942)HALLMARK UV RESPONSE DN	0	0	0	0	0	0	0	0	0	0	0	1	0	0	0	0	0	0	0	0	0
323	APBB2	0	1	323	Gene_ID	H. sapiens	323	H. sapiens	APBB2	amyloid beta precursor protein binding family B member 2	GO:0007411 axon guidance;GO:0097485 neuron projection guidance;GO:0007409 axonogenesis			Mitochondria(Approved)			(M5942)HALLMARK UV RESPONSE DN	0	0	0	0	0	0	0	0	0	0	0	0	1	0	0	0	0	0	0	0	0
3690	ITGB3	1	0	3690	Gene_ID	H. sapiens	3690	H. sapiens	ITGB3	integrin subunit beta 3	GO:0045715 negative regulation of low-density lipoprotein particle receptor biosynthetic process;GO:0051611 regulation of serotonin uptake;GO:0099149 regulation of postsynaptic neurotransmitter receptor internalization		CD markers		Abciximab (Virus receptor activity);Eptifibatide (Virus receptor activity);Anti-thymocyte Globulin (Rabbit) (Virus receptor activity);Tirofiban (Virus receptor activity);Lefradafiban (Virus receptor activity);LM-609 (Virus receptor activity)	(M103)PID S1P S1P1 PATHWAY; (M47)PID INTEGRIN CS PATHWAY; (M55)PID S1P S1P3 PATHWAY	(M5897)HALLMARK IL6 JAK STAT3 SIGNALING; (M5946)HALLMARK COAGULATION; (M5942)HALLMARK UV RESPONSE DN	1	1	1	0	1	1	0	1	1	0	0	1	1	1	1	0	1	1	0	0	1
9715	FAM131B	0	1	9715	Gene_ID	H. sapiens	9715	H. sapiens	FAM131B	family with sequence similarity 131 member B				Cytosol;Nucleoplasm(Enhanced)				0	0	0	0	0	0	0	0	0	0	0	0	0	0	0	0	0	0	0	0	0
57610	RANBP10	0	1	57610	Gene_ID	H. sapiens	57610	H. sapiens	RANBP10	RAN binding protein 10						(M48)PID MET PATHWAY	(M5945)HALLMARK HEME METABOLISM	0	0	0	0	0	0	0	0	0	0	0	0	0	0	0	0	0	0	0	0	0
3481	IGF2	0	1	3481	Gene_ID	H. sapiens	3481	H. sapiens	IGF2	insulin like growth factor 2	GO:0060720 spongiotrophoblast cell proliferation;GO:0038028 insulin receptor signaling pathway via phosphatidylinositol 3-kinase;GO:0090214 spongiotrophoblast layer developmental growth			Nucleoplasm;Vesicles(Approved)		(M142)PID AJDISS 2PATHWAY; (M5883)NABA SECRETED FACTORS; (M5885)NABA MATRISOME ASSOCIATED	(M5953)HALLMARK KRAS SIGNALING UP	0	0	0	0	0	0	0	1	0	0	0	1	0	1	1	0	0	0	1	0	0
5451	POU2F1	0	1	5451	Gene_ID	H. sapiens	5451	H. sapiens	POU2F1	POU class 2 homeobox 1	GO:0042795 snRNA transcription by RNA polymerase II;GO:0009301 snRNA transcription;GO:0098781 ncRNA transcription		Transcription factors/Helix-turn-helix domains	Nucleoplasm;Vesicles(Supported)Endoplasmic reticulum(Approved)		(M235)PID TCR CALCIUM PATHWAY; (M285)PID HNF3A PATHWAY; (M60)PID NFAT TFPATHWAY	(M5947)HALLMARK IL2 STAT5 SIGNALING	0	0	0	0	0	0	0	0	0	0	0	0	0	0	0	0	0	0	0	0	0
57715	SEMA4G	0	1	57715	Gene_ID	H. sapiens	57715	H. sapiens	SEMA4G	semaphorin 4G	GO:0048843 negative regulation of axon extension involved in axon guidance;GO:0048841 regulation of axon extension involved in axon guidance;GO:1902668 negative regulation of axon guidance			Lipid droplets;Vesicles(Uncertain)		(M5880)NABA ECM AFFILIATED; (M5885)NABA MATRISOME ASSOCIATED; (M5889)NABA MATRISOME		0	0	0	0	1	0	0	0	0	0	0	1	1	0	0	1	0	0	0	0	0
122525	C14orf28	0	1	122525	Gene_ID	H. sapiens	122525	H. sapiens	C14orf28	chromosome 14 open reading frame 28				Cytosol(Approved)				0	0	0	0	0	0	0	0	0	0	0	0	0	0	0	0	0	0	0	0	0
154	ADRB2	1	0	154	Gene_ID	H. sapiens	154	H. sapiens	ADRB2	adrenoceptor beta 2	GO:0061885 positive regulation of mini excitatory postsynaptic potential;GO:0061884 regulation of mini excitatory postsynaptic potential;GO:0002025 norepinephrine-epinephrine-mediated vasodilation involved in regulation of systemic arterial blood pressure		G-protein coupled receptors/GPCRs excl olfactory receptors;Transporters	Cytosol(Uncertain)	Betaxolol (Protein homodimerization activity);Isoetarine (Protein homodimerization activity);Cabergoline (Protein homodimerization activity);Metoprolol (Protein homodimerization activity);Atenolol (Protein homodimerization activity);Norepinephrine (Protein homodimerization activity);Mirtazapine (Protein homodimerization activity);Timolol (Protein homodimerization activity);Phenylpropanolamine (Pr…	(M86)PID ARF6 PATHWAY; (M67)PID ARF6 TRAFFICKING PATHWAY		1	0	1	1	0	0	0	0	0	0	1	1	1	0	0	0	0	0	0	0	1
246175	CNOT6L	0	1	246175	Gene_ID	H. sapiens	246175	H. sapiens	CNOT6L	CCR4-NOT transcription complex subunit 6 like	GO:0006977 DNA damage response, signal transduction by p53 class mediator resulting in cell cycle arrest;GO:0072431 signal transduction involved in mitotic G1 DNA damage checkpoint;GO:0031571 mitotic G1 DNA damage checkpoint		Enzymes/ENZYME proteins/Hydrolases	Cytosol(Supported)				0	0	0	0	0	0	0	0	0	0	0	0	0	0	0	0	0	0	0	0	0
4784	NFIX	0	1	4784	Gene_ID	H. sapiens	4784	H. sapiens	NFIX	nuclear factor I X	GO:0000122 negative regulation of transcription by RNA polymerase II;GO:0006260 DNA replication;GO:0045944 positive regulation of transcription by RNA polymerase II		Transcription factors	Nucleoplasm(Supported)				0	0	0	0	0	0	0	0	0	0	0	0	0	0	0	0	0	0	0	0	0
10113	PREB	0	1	10113	Gene_ID	H. sapiens	10113	H. sapiens	PREB	prolactin regulatory element binding	GO:0003400 regulation of COPII vesicle coating;GO:0048209 regulation of vesicle targeting, to, from or within Golgi;GO:0048208 COPII vesicle coating			Endoplasmic reticulum(Approved)			(M5922)HALLMARK UNFOLDED PROTEIN RESPONSE; (M5905)HALLMARK ADIPOGENESIS	0	0	0	0	0	0	0	1	0	0	0	0	0	0	0	0	0	0	0	0	0
5869	RAB5B	0	1	5869	Gene_ID	H. sapiens	5869	H. sapiens	RAB5B	RAB5B, member RAS oncogene family	GO:0048227 plasma membrane to endosome transport;GO:0043312 neutrophil degranulation;GO:0002283 neutrophil activation involved in immune response		RAS pathway related proteins	Vesicles(Supported)				0	0	0	0	0	0	0	1	0	0	0	0	0	0	0	0	0	0	0	0	0
5033	P4HA1	0	1	5033	Gene_ID	H. sapiens	5033	H. sapiens	P4HA1	prolyl 4-hydroxylase subunit alpha 1	GO:0018401 peptidyl-proline hydroxylation to 4-hydroxy-L-proline;GO:0019471 4-hydroxyproline metabolic process;GO:0019511 peptidyl-proline hydroxylation		Enzymes/ENZYME proteins/Oxidoreductases	Endoplasmic reticulum(Supported)Mitochondria;Vesicles(Approved)	Vitamin C (Procollagen-proline 4-dioxygenase activity);Succinic acid (Procollagen-proline 4-dioxygenase activity);L-Proline (Procollagen-proline 4-dioxygenase activity);Hydralazine (Procollagen-proline 4-dioxygenase activity)	(M3468)NABA ECM REGULATORS; (M5885)NABA MATRISOME ASSOCIATED; (M5889)NABA MATRISOME	(M5947)HALLMARK IL2 STAT5 SIGNALING; (M5937)HALLMARK GLYCOLYSIS; (M5891)HALLMARK HYPOXIA	0	0	0	0	0	0	0	0	0	0	0	0	0	0	0	0	0	0	0	0	0
64137	ABCG4	0	1	64137	Gene_ID	H. sapiens	64137	H. sapiens	ABCG4	ATP binding cassette subfamily G member 4	GO:0033344 cholesterol efflux;GO:0030301 cholesterol transport;GO:0015918 sterol transport		Transporters/Primary Active Transporters				(M5948)HALLMARK BILE ACID METABOLISM; (M5956)HALLMARK KRAS SIGNALING DN	0	0	0	0	0	0	0	0	0	0	0	0	0	0	0	0	0	0	0	0	0
10019	SH2B3	0	1	10019	Gene_ID	H. sapiens	10019	H. sapiens	SH2B3	SH2B adaptor protein 3	GO:1900235 negative regulation of Kit signaling pathway;GO:1900234 regulation of Kit signaling pathway;GO:0090331 negative regulation of platelet aggregation			Nucleoplasm(Approved)	Pazopanib (Signaling adaptor activity)	(M233)PID EPO PATHWAY; (M231)PID KIT PATHWAY	(M5921)HALLMARK COMPLEMENT	0	0	0	0	0	0	0	0	0	0	0	0	0	1	1	0	0	0	0	0	0
482	ATP1B2	0	1	482	Gene_ID	H. sapiens	482	H. sapiens	ATP1B2	ATPase Na+/K+ transporting subunit beta 2	GO:0021944 neuronal-glial interaction involved in hindbrain glial-mediated radial cell migration;GO:1903278 positive regulation of sodium ion export across plasma membrane;GO:1903288 positive regulation of potassium ion import							0	0	0	0	1	0	1	0	0	0	1	1	1	0	1	0	0	0	0	0	0
55204	GOLPH3L	0	1	55204	Gene_ID	H. sapiens	55204	H. sapiens	GOLPH3L	golgi phosphoprotein 3 like	GO:0043001 Golgi to plasma membrane protein transport;GO:0061951 establishment of protein localization to plasma membrane;GO:0048194 Golgi vesicle budding			Cytosol;Nucleoplasm;Plasma membrane(Approved)				0	0	0	0	0	0	0	0	0	1	0	0	0	0	0	0	0	0	0	0	0
4139	MARK1	0	1	4139	Gene_ID	H. sapiens	4139	H. sapiens	MARK1	microtubule affinity regulating kinase 1	GO:0051654 establishment of mitochondrion localization;GO:0050773 regulation of dendrite development;GO:0051646 mitochondrion localization	CAMK Ser/Thr protein kinase family	Enzymes/{ENZYME proteins/Transferases,Kinases/CAMK Ser/Thr protein kinases}					0	0	0	0	0	0	0	1	0	0	0	0	1	0	0	0	0	0	0	0	0
1620	BRINP1	0	1	1620	Gene_ID	H. sapiens	1620	H. sapiens	BRINP1	BMP/retinoic acid inducible neural specific 1	GO:0042711 maternal behavior;GO:0007614 short-term memory;GO:0060746 parental behavior		Transporters/Transporter channels and pores	Microtubules(Approved)				0	0	0	0	1	0	0	0	0	0	1	0	1	0	0	0	0	0	0	0	0
782	CACNB1	0	1	782	Gene_ID	H. sapiens	782	H. sapiens	CACNB1	calcium voltage-gated channel auxiliary subunit beta 1	GO:1902514 regulation of calcium ion transmembrane transport via high voltage-gated calcium channel;GO:1901385 regulation of voltage-gated calcium channel activity;GO:0061577 calcium ion transmembrane transport via high voltage-gated calcium channel				Ibutilide (Voltage-gated calcium channel activity);Nimodipine (Voltage-gated calcium channel activity);Magnesium Sulfate (Voltage-gated calcium channel activity);Verapamil (Voltage-gated calcium channel activity);Ethanol (Voltage-gated calcium channel activity);Mibefradil (Voltage-gated calcium channel activity);Dronedarone (Voltage-gated calcium channel activity)			0	0	0	1	0	0	0	0	0	0	0	0	0	0	0	0	0	0	0	0	0
255928	SYT14	0	1	255928	Gene_ID	H. sapiens	255928	H. sapiens	SYT14	synaptotagmin 14				Vesicles(Supported)				0	0	0	0	0	0	0	0	0	0	0	0	0	0	0	0	0	0	0	0	0
6857	SYT1	0	1	6857	Gene_ID	H. sapiens	6857	H. sapiens	SYT1	synaptotagmin 1	GO:1903235 positive regulation of calcium ion-dependent exocytosis of neurotransmitter;GO:0099502 calcium-dependent activation of synaptic vesicle fusion;GO:0098746 fast, calcium ion-dependent exocytosis of neurotransmitter		Transporters/Transporter channels and pores			(M12705)SIG CD40PATHWAYMAP		0	0	0	1	0	0	1	1	0	1	0	0	1	0	0	0	0	0	0	0	0
55167	MSL2	0	1	55167	Gene_ID	H. sapiens	55167	H. sapiens	MSL2	MSL complex subunit 2	GO:0043984 histone H4-K16 acetylation;GO:0043967 histone H4 acetylation;GO:0016573 histone acetylation			Cytosol(Approved)				0	0	0	0	0	0	0	0	0	0	0	0	0	0	0	0	0	0	0	0	0
9926	LPGAT1	0	1	9926	Gene_ID	H. sapiens	9926	H. sapiens	LPGAT1	lysophosphatidylglycerol acyltransferase 1	GO:0036148 phosphatidylglycerol acyl-chain remodeling;GO:0045723 positive regulation of fatty acid biosynthetic process;GO:0036149 phosphatidylinositol acyl-chain remodeling							0	0	0	0	0	0	0	0	0	0	0	0	0	0	0	0	0	0	0	0	0
389136	VGLL3	0	1	389136	Gene_ID	H. sapiens	389136	H. sapiens	VGLL3	vestigial like family member 3	GO:0006357 regulation of transcription by RNA polymerase II;GO:0006366 transcription by RNA polymerase II;GO:0006355 regulation of transcription, DNA-templated			Cytosol;Nucleoli(Approved)				0	0	0	0	0	0	0	0	0	0	0	0	0	0	0	0	0	0	0	0	0
2845	GPR22	0	1	2845	Gene_ID	H. sapiens	2845	H. sapiens	GPR22	G protein-coupled receptor 22	GO:0030030 cell projection organization;GO:0007186 G protein-coupled receptor signaling pathway;GO:0007165 signal transduction		G-protein coupled receptors/GPCRs excl olfactory receptors					0	0	0	0	0	0	0	0	0	0	0	0	0	0	0	0	0	0	0	0	0
10663	CXCR6	1	0	10663	Gene_ID	H. sapiens	10663	H. sapiens	CXCR6	C-X-C motif chemokine receptor 6	GO:0070098 chemokine-mediated signaling pathway;GO:0007204 positive regulation of cytosolic calcium ion concentration;GO:0019079 viral genome replication		CD markers;G-protein coupled receptors/{Chemokines and chemotactic factors receptors,GPCRs excl olfactory receptors}				(M5932)HALLMARK INFLAMMATORY RESPONSE	1	0	0	0	0	0	0	0	0	0	0	0	0	0	0	0	0	0	0	0	1
2833	CXCR3	1	0	2833	Gene_ID	H. sapiens	2833	H. sapiens	CXCR3	C-X-C motif chemokine receptor 3	GO:0010818 T cell chemotaxis;GO:0048247 lymphocyte chemotaxis;GO:0072678 T cell migration		CD markers;G-protein coupled receptors/{Chemokines and chemotactic factors receptors,GPCRs excl olfactory receptors}			(M222)PID CXCR3 PATHWAY	(M5950)HALLMARK ALLOGRAFT REJECTION	1	0	0	0	0	1	0	0	0	0	0	0	0	0	1	0	0	0	0	0	1
64919	BCL11B	0	1	64919	Gene_ID	H. sapiens	64919	H. sapiens	BCL11B	BAF chromatin remodeling complex subunit BCL11B	GO:0033153 T cell receptor V(D)J recombination;GO:0071678 olfactory bulb axon guidance;GO:0021773 striatal medium spiny neuron differentiation		Transcription factors/Zinc-coordinating DNA-binding domains	Nucleoli fibrillar center;Nucleus(Approved)			(M5906)HALLMARK ESTROGEN RESPONSE EARLY	0	0	0	0	0	0	1	0	0	0	0	0	1	1	0	0	0	0	0	0	0
163115	ZNF781	0	1	163115	Gene_ID	H. sapiens	163115	H. sapiens	ZNF781	zinc finger protein 781			Transcription factors/Zinc-coordinating DNA-binding domains	Nucleoplasm(Approved)				0	0	0	0	0	0	0	0	0	0	0	0	0	0	0	0	0	0	0	0	0
57459	GATAD2B	0	1	57459	Gene_ID	H. sapiens	57459	H. sapiens	GATAD2B	GATA zinc finger domain containing 2B	GO:0043044 ATP-dependent chromatin remodeling;GO:0000122 negative regulation of transcription by RNA polymerase II;GO:0006338 chromatin remodeling		Transcription factors/Zinc-coordinating DNA-binding domains	Nucleoplasm(Enhanced)		(M101)PID HDAC CLASSI PATHWAY		0	0	0	0	0	0	0	0	0	0	0	0	0	0	0	0	0	0	0	0	0
9066	SYT7	0	1	9066	Gene_ID	H. sapiens	9066	H. sapiens	SYT7	synaptotagmin 7	GO:0099502 calcium-dependent activation of synaptic vesicle fusion;GO:0031632 positive regulation of synaptic vesicle fusion to presynaptic active zone membrane;GO:0090119 vesicle-mediated cholesterol transport							0	0	0	1	0	0	0	1	0	1	0	0	0	0	0	0	0	0	0	0	0
8455	ATRN	0	1	8455	Gene_ID	H. sapiens	8455	H. sapiens	ATRN	attractin	GO:0021549 cerebellum development;GO:0022037 metencephalon development;GO:0042552 myelination			Cytosol(Approved)			(M5942)HALLMARK UV RESPONSE DN	0	0	0	0	0	0	1	0	0	0	0	0	0	0	0	0	0	0	0	0	0
8803	SUCLA2	0	1	8803	Gene_ID	H. sapiens	8803	H. sapiens	SUCLA2	succinate-CoA ligase ADP-forming subunit beta	GO:0006781 succinyl-CoA pathway;GO:0006780 uroporphyrinogen III biosynthetic process;GO:0006104 succinyl-CoA metabolic process		Citric acid cycle related proteins;Enzymes/ENZYME proteins/Ligase	Mitochondria(Enhanced)	Succinic acid (Succinate-coa ligase (adp-forming) activity)		(M5935)HALLMARK FATTY ACID METABOLISM; (M5936)HALLMARK OXIDATIVE PHOSPHORYLATION	0	0	0	0	0	0	0	0	0	0	0	0	0	0	0	0	0	0	0	0	0
5587	PRKD1	0	1	5587	Gene_ID	H. sapiens	5587	H. sapiens	PRKD1	protein kinase D1	GO:0038033 positive regulation of endothelial cell chemotaxis by VEGF-activated vascular endothelial growth factor receptor signaling pathway;GO:1901727 positive regulation of histone deacetylase activity;GO:2001028 positive regulation of endothelial cell chemotaxis	CAMK Ser/Thr protein kinase family	Enzymes/{ENZYME proteins/Transferases,Kinases/CAMK Ser/Thr protein kinases}	Cytosol;Plasma membrane(Supported)		(M125)PID IGF1 PATHWAY; (M12645)ST GA13 PATHWAY; (M15)PID LYSOPHOSPHOLIPID PATHWAY		0	0	0	0	1	1	0	0	0	0	0	1	1	0	0	0	0	1	0	0	0
29965	CDIP1	0	1	29965	Gene_ID	H. sapiens	29965	H. sapiens	CDIP1	cell death inducing p53 target 1	GO:0042771 intrinsic apoptotic signaling pathway in response to DNA damage by p53 class mediator;GO:0072332 intrinsic apoptotic signaling pathway by p53 class mediator;GO:0033209 tumor necrosis factor-mediated signaling pathway			Centrosome;Nucleoplasm(Supported)				0	0	0	0	0	0	0	0	0	0	0	0	0	0	0	0	0	0	0	0	0
6506	SLC1A2	0	1	6506	Gene_ID	H. sapiens	6506	H. sapiens	SLC1A2	solute carrier family 1 member 2	GO:0070779 D-aspartate import across plasma membrane;GO:0098712 L-glutamate import across plasma membrane;GO:0070777 D-aspartate transport		Transporters/Electrochemical Potential-driven transporters		L-Glutamic Acid (Sodium:dicarboxylate symporter activity)		(M5932)HALLMARK INFLAMMATORY RESPONSE	0	0	0	1	0	0	1	1	0	0	1	0	0	0	0	0	0	0	0	0	0
26267	FBXO10	0	1	26267	Gene_ID	H. sapiens	26267	H. sapiens	FBXO10	F-box protein 10	GO:0043687 post-translational protein modification;GO:0000209 protein polyubiquitination;GO:0006511 ubiquitin-dependent protein catabolic process			Cytosol;Nucleus(Approved)				0	0	0	0	0	0	0	0	0	0	0	0	0	0	0	0	0	0	0	0	0
814	CAMK4	0	1	814	Gene_ID	H. sapiens	814	H. sapiens	CAMK4	calcium/calmodulin dependent protein kinase IV	GO:0033081 regulation of T cell differentiation in thymus;GO:0002372 myeloid dendritic cell cytokine production;GO:0043011 myeloid dendritic cell differentiation	CAMK Ser/Thr protein kinase family	Enzymes/{ENZYME proteins/Transferases,Kinases/CAMK Ser/Thr protein kinases}	Nucleoli fibrillar center;Nucleoplasm(Supported)	5-AMINO-3-{[4-(AMINOSULFONYL)PHENYL]AMINO}-N-(2,6-DIFLUOROPHENYL)-1H-1,2,4-TRIAZOLE-1-CARBOTHIOAMIDE (Calmodulin-dependent protein kinase activity);3-({[(3S)-3,4-dihydroxybutyl]oxy}amino)-1H,2'H-2,3'-biindol-2'-one (Calmodulin-dependent protein kinase activity)	(M30)PID HDAC CLASSII PATHWAY; (M271)PID PI3K PLC TRK PATHWAY; (M113)PID NFAT 3PATHWAY	(M5923)HALLMARK PI3K AKT MTOR SIGNALING; (M5951)HALLMARK SPERMATOGENESIS	0	0	0	0	0	0	0	0	0	0	1	1	0	0	0	0	0	0	0	0	0
146330	FBXL16	0	1	146330	Gene_ID	H. sapiens	146330	H. sapiens	FBXL16	F-box and leucine rich repeat protein 16	GO:0031146 SCF-dependent proteasomal ubiquitin-dependent protein catabolic process;GO:0043161 proteasome-mediated ubiquitin-dependent protein catabolic process;GO:0043687 post-translational protein modification							0	0	0	0	0	0	0	0	0	0	0	0	0	0	0	0	0	0	0	0	0
6622	SNCA	0	1	6622	Gene_ID	H. sapiens	6622	H. sapiens	SNCA	synuclein alpha	GO:1902957 negative regulation of mitochondrial electron transport, NADH to ubiquinone;GO:0051585 negative regulation of dopamine uptake involved in synaptic transmission;GO:1905447 negative regulation of mitochondrial ATP synthesis coupled electron transport		Transporters/Transporter channels and pores			(M275)PID ALPHA SYNUCLEIN PATHWAY	(M5945)HALLMARK HEME METABOLISM	0	0	0	1	1	0	0	1	0	1	0	0	0	0	0	0	0	0	0	0	0
6855	SYP	0	1	6855	Gene_ID	H. sapiens	6855	H. sapiens	SYP	synaptophysin	GO:0048172 regulation of short-term neuronal synaptic plasticity;GO:2000474 regulation of opioid receptor signaling pathway;GO:0048169 regulation of long-term neuronal synaptic plasticity		Transporters					0	0	0	1	0	0	0	1	0	1	0	0	0	0	0	0	0	0	0	0	0
166968	MIER3	0	1	166968	Gene_ID	H. sapiens	166968	H. sapiens	MIER3	MIER family member 3	GO:0016575 histone deacetylation;GO:0006476 protein deacetylation;GO:0035601 protein deacylation		Transcription factors/Helix-turn-helix domains	Nucleoplasm(Enhanced)				0	0	0	0	0	0	0	0	0	0	0	0	0	0	0	0	0	0	0	0	0
969	CD69	0	1	969	Gene_ID	H. sapiens	969	H. sapiens	CD69	CD69 molecule	GO:0035690 cellular response to drug;GO:0042493 response to drug;GO:0070887 cellular response to chemical stimulus		CD markers				(M5902)HALLMARK APOPTOSIS; (M5932)HALLMARK INFLAMMATORY RESPONSE; (M5913)HALLMARK INTERFERON GAMMA RESPONSE	0	0	0	0	0	0	0	0	0	0	0	0	0	0	0	0	0	0	0	0	0
23105	FSTL4	0	1	23105	Gene_ID	H. sapiens	23105	H. sapiens	FSTL4	follistatin like 4	GO:0048671 negative regulation of collateral sprouting;GO:0031549 negative regulation of brain-derived neurotrophic factor receptor signaling pathway;GO:0061000 negative regulation of dendritic spine development			Mitochondria(Approved)				0	0	0	0	1	0	0	0	0	0	0	0	1	0	0	0	0	0	0	0	0
10972	TMED10	0	1	10972	Gene_ID	H. sapiens	10972	H. sapiens	TMED10	transmembrane p24 trafficking protein 10	GO:0048205 COPI coating of Golgi vesicle;GO:0048200 Golgi transport vesicle coating;GO:0035964 COPI-coated vesicle budding			Golgi apparatus(Supported)			(M5910)HALLMARK PROTEIN SECRETION	0	0	0	0	0	0	0	1	0	0	0	0	0	0	0	0	1	0	0	0	0
80854	SETD7	0	1	80854	Gene_ID	H. sapiens	80854	H. sapiens	SETD7	SET domain containing 7, histone lysine methyltransferase	GO:0051570 regulation of histone H3-K9 methylation;GO:0018026 peptidyl-lysine monomethylation;GO:0051567 histone H3-K9 methylation		Enzymes/ENZYME proteins/Transferases	Nucleoli(Supported)	S-Adenosyl-L-Homocysteine (Protein-lysine n-methyltransferase activity)	(M261)PID P53 REGULATION PATHWAY		0	0	0	0	0	0	0	0	0	0	0	0	0	0	0	0	0	0	0	0	0
3384	ICAM2	1	0	3384	Gene_ID	H. sapiens	3384	H. sapiens	ICAM2	intercellular adhesion molecule 2	GO:0002223 stimulatory C-type lectin receptor signaling pathway;GO:0002220 innate immune response activating cell surface receptor signaling pathway;GO:0002758 innate immune response-activating signal transduction		CD markers	Cytosol(Uncertain)		(M169)PID INTEGRIN2 PATHWAY	(M5915)HALLMARK APICAL JUNCTION	0	0	1	0	0	0	0	0	0	0	0	0	0	0	0	0	0	0	0	0	1
55193	PBRM1	0	1	55193	Gene_ID	H. sapiens	55193	H. sapiens	PBRM1	polybromo 1	GO:0006337 nucleosome disassembly;GO:0031498 chromatin disassembly;GO:0032986 protein-DNA complex disassembly		Transcription factors/Other all-alpha-helical DNA-binding domains	Nucleoplasm(Supported)				0	0	0	0	0	0	0	0	0	0	0	0	0	0	0	0	0	0	0	0	0
80034	CSRNP3	0	1	80034	Gene_ID	H. sapiens	80034	H. sapiens	CSRNP3	cysteine and serine rich nuclear protein 3	GO:0010923 negative regulation of phosphatase activity;GO:0035305 negative regulation of dephosphorylation;GO:0010921 regulation of phosphatase activity		Transcription factors/Yet undefined DNA-binding domains	Nucleoli;Nucleus(Approved)				0	0	0	0	0	0	0	0	0	0	0	0	0	0	0	0	0	0	0	0	0
26137	ZBTB20	0	1	26137	Gene_ID	H. sapiens	26137	H. sapiens	ZBTB20	zinc finger and BTB domain containing 20	GO:0045821 positive regulation of glycolytic process;GO:2001171 positive regulation of ATP biosynthetic process;GO:0006110 regulation of glycolytic process		Transcription factors/Zinc-coordinating DNA-binding domains	Nuclear bodies;Nucleoplasm(Supported)				0	0	0	0	0	0	0	0	0	0	0	0	0	0	0	0	0	0	0	0	0
23294	ANKS1A	0	1	23294	Gene_ID	H. sapiens	23294	H. sapiens	ANKS1A	ankyrin repeat and sterile alpha motif domain containing 1A	GO:1901187 regulation of ephrin receptor signaling pathway;GO:0016322 neuron remodeling;GO:0006929 substrate-dependent cell migration			Cytosol;Nucleoplasm(Approved)				0	0	0	0	0	0	0	0	0	0	0	1	0	0	0	0	0	0	0	0	0
9472	AKAP6	0	1	9472	Gene_ID	H. sapiens	9472	H. sapiens	AKAP6	A-kinase anchoring protein 6	GO:0060316 positive regulation of ryanodine-sensitive calcium-release channel activity;GO:0010880 regulation of release of sequestered calcium ion into cytosol by sarcoplasmic reticulum;GO:1902261 positive regulation of delayed rectifier potassium channel activity							0	0	0	0	0	0	0	0	0	0	0	0	1	0	0	0	0	0	0	0	0
4359	MPZ	0	1	4359	Gene_ID	H. sapiens	4359	H. sapiens	MPZ	myelin protein zero	GO:0098743 cell aggregation;GO:0042552 myelination;GO:0008366 axon ensheathment							0	0	0	1	0	0	0	0	0	0	0	0	0	0	0	0	0	0	0	0	0
55906	ZC4H2	0	1	55906	Gene_ID	H. sapiens	55906	H. sapiens	ZC4H2	zinc finger C4H2-type containing	GO:0021522 spinal cord motor neuron differentiation;GO:0021517 ventral spinal cord development;GO:0021515 cell differentiation in spinal cord			Microtubules;Vesicles(Approved)				0	0	0	0	0	0	0	0	0	0	0	0	1	0	0	0	0	0	0	0	0
1236	CCR7	1	0	1236	Gene_ID	H. sapiens	1236	H. sapiens	CCR7	C-C motif chemokine receptor 7	GO:2000525 positive regulation of T cell costimulation;GO:2000526 positive regulation of glycoprotein biosynthetic process involved in immunological synapse formation;GO:0038115 chemokine (C-C motif) ligand 19 signaling pathway		CD markers;G-protein coupled receptors/{Chemokines and chemotactic factors receptors,GPCRs excl olfactory receptors}	Mitochondria(Supported)			(M5932)HALLMARK INFLAMMATORY RESPONSE	1	1	1	0	0	0	0	0	1	1	0	0	1	0	1	0	0	0	0	0	1
51804	SIX4	0	1	51804	Gene_ID	H. sapiens	51804	H. sapiens	SIX4	SIX homeobox 4	GO:0072107 positive regulation of ureteric bud formation;GO:0072095 regulation of branch elongation involved in ureteric bud branching;GO:0072106 regulation of ureteric bud formation		Transcription factors/Helix-turn-helix domains	Nucleoplasm(Approved)				0	0	0	0	1	0	0	0	0	0	0	0	1	1	0	1	1	0	1	0	0
115704	EVI5L	0	1	115704	Gene_ID	H. sapiens	115704	H. sapiens	EVI5L	ecotropic viral integration site 5 like	GO:1902018 negative regulation of cilium assembly;GO:0120033 negative regulation of plasma membrane bounded cell projection assembly;GO:1902116 negative regulation of organelle assembly			Nuclear bodies(Approved)				0	0	0	0	1	0	0	0	0	0	0	0	1	0	0	0	0	0	0	0	0
463	ZFHX3	0	1	463	Gene_ID	H. sapiens	463	H. sapiens	ZFHX3	zinc finger homeobox 3	GO:1904059 regulation of locomotor rhythm;GO:0045475 locomotor rhythm;GO:0032922 circadian regulation of gene expression		Transcription factors/Helix-turn-helix domains			(M195)PID CMYB PATHWAY		0	0	0	0	0	0	1	0	0	0	1	0	1	0	1	0	0	1	0	1	0
221477	C6orf89	0	1	221477	Gene_ID	H. sapiens	221477	H. sapiens	C6orf89	chromosome 6 open reading frame 89	GO:1901727 positive regulation of histone deacetylase activity;GO:1901725 regulation of histone deacetylase activity;GO:0031065 positive regulation of histone deacetylation							0	0	0	0	0	0	0	0	0	0	0	0	0	0	0	0	0	0	0	0	0
54796	BNC2	0	1	54796	Gene_ID	H. sapiens	54796	H. sapiens	BNC2	basonuclin 2	GO:0003416 endochondral bone growth;GO:0043586 tongue development;GO:0098868 bone growth		Transcription factors/Zinc-coordinating DNA-binding domains	Nucleoplasm(Supported)				0	0	0	0	0	0	0	0	0	0	0	0	0	0	0	1	0	0	0	0	0
5740	PTGIS	0	1	5740	Gene_ID	H. sapiens	5740	H. sapiens	PTGIS	prostaglandin I2 synthase	GO:0019371 cyclooxygenase pathway;GO:0034356 NAD biosynthesis via nicotinamide riboside salvage pathway;GO:0001516 prostaglandin biosynthetic process		Enzymes/ENZYME proteins/Isomerase	Endoplasmic reticulum(Approved)	Phenylbutazone (Prostaglandin-i synthase activity);Epoprostenol (Prostaglandin-i synthase activity);(6E)-7-{6-[(1E)-OCT-1-ENYL]-2,3-DIAZABICYCLO[2.2.1]HEPT-2-EN-5-YL}HEPT-6-ENOIC ACID (Prostaglandin-i synthase activity)		(M5909)HALLMARK MYOGENESIS	0	0	0	0	0	1	0	1	0	0	0	0	0	0	0	0	0	0	1	0	0
10867	TSPAN9	0	1	10867	Gene_ID	H. sapiens	10867	H. sapiens	TSPAN9	tetraspanin 9	GO:0008150 biological_process			Cytosol;Golgi apparatus;Nucleoplasm(Approved)				0	0	0	0	0	0	0	0	0	0	0	0	0	0	0	0	0	0	0	0	0
23300	ATMIN	0	1	23300	Gene_ID	H. sapiens	23300	H. sapiens	ATMIN	ATM interactor	GO:1902857 positive regulation of non-motile cilium assembly;GO:1902855 regulation of non-motile cilium assembly;GO:0045724 positive regulation of cilium assembly			Nuclear bodies(Supported)				0	0	0	0	0	0	0	0	0	0	0	0	1	0	0	0	0	0	0	0	0
9371	KIF3B	0	1	9371	Gene_ID	H. sapiens	9371	H. sapiens	KIF3B	kinesin family member 3B	GO:0072383 plus-end-directed vesicle transport along microtubule;GO:0072386 plus-end-directed organelle transport along microtubule;GO:0007100 mitotic centrosome separation			Golgi apparatus;Nucleoli;Nucleoplasm(Uncertain)			(M5893)HALLMARK MITOTIC SPINDLE	0	0	0	0	0	0	0	1	0	0	0	0	0	0	0	0	0	0	0	0	0
5494	PPM1A	0	1	5494	Gene_ID	H. sapiens	5494	H. sapiens	PPM1A	protein phosphatase, Mg2+/Mn2+ dependent 1A	GO:0010991 negative regulation of SMAD protein complex assembly;GO:0006499 N-terminal protein myristoylation;GO:0046827 positive regulation of protein export from nucleus		Enzymes/ENZYME proteins/Hydrolases	Cytosol(Supported)Plasma membrane(Approved)		(M228)PID SMAD2 3PATHWAY; (M181)PID BMP PATHWAY	(M5896)HALLMARK TGF BETA SIGNALING	0	0	0	0	1	0	0	1	0	0	0	0	0	0	0	0	0	1	0	1	0
51559	NT5DC3	0	1	51559	Gene_ID	H. sapiens	51559	H. sapiens	NT5DC3	5'-nucleotidase domain containing 3	GO:0016311 dephosphorylation;GO:0006796 phosphate-containing compound metabolic process;GO:0006793 phosphorus metabolic process			Cytosol;Mitochondria(Approved)				0	0	0	0	0	0	0	0	0	0	0	0	0	0	0	0	0	0	0	0	0
153090	DAB2IP	0	1	153090	Gene_ID	H. sapiens	153090	H. sapiens	DAB2IP	DAB2 interacting protein	GO:0021814 cell motility involved in cerebral cortex radial glia guided migration;GO:0034144 negative regulation of toll-like receptor 4 signaling pathway;GO:0021819 layer formation in cerebral cortex					(M269)PID RAS PATHWAY		0	0	0	0	1	1	1	0	0	0	0	1	1	0	0	1	0	1	0	0	0
56145	PCDHA3	0	1	56145	Gene_ID	H. sapiens	56145	H. sapiens	PCDHA3	protocadherin alpha 3	GO:0007156 homophilic cell adhesion via plasma membrane adhesion molecules;GO:0098742 cell-cell adhesion via plasma-membrane adhesion molecules;GO:0098609 cell-cell adhesion							0	0	0	0	0	0	0	0	0	0	0	0	0	0	0	0	0	0	0	0	0
9619	ABCG1	1	0	9619	Gene_ID	H. sapiens	9619	H. sapiens	ABCG1	ATP binding cassette subfamily G member 1	GO:0045542 positive regulation of cholesterol biosynthetic process;GO:0010875 positive regulation of cholesterol efflux;GO:0010872 regulation of cholesterol esterification		Transporters/Primary Active Transporters	Golgi apparatus;Vesicles(Supported)	Adenosine triphosphate (Toxin transporter activity)			0	1	1	0	1	0	0	0	1	1	0	0	0	0	0	0	0	0	0	0	1
8500	PPFIA1	0	1	8500	Gene_ID	H. sapiens	8500	H. sapiens	PPFIA1	PTPRF interacting protein alpha 1	GO:0051497 negative regulation of stress fiber assembly;GO:0032232 negative regulation of actin filament bundle assembly;GO:1903077 negative regulation of protein localization to plasma membrane			Cytosol;Focal adhesion sites(Enhanced)				0	0	0	1	1	0	0	1	0	1	0	0	0	0	1	0	0	0	0	0	0
79016	DDA1	0	1	79016	Gene_ID	H. sapiens	79016	H. sapiens	DDA1	DET1 and DDB1 associated 1	GO:0032436 positive regulation of proteasomal ubiquitin-dependent protein catabolic process;GO:2000060 positive regulation of ubiquitin-dependent protein catabolic process;GO:1901800 positive regulation of proteasomal protein catabolic process			Nucleoli;Nucleus(Approved)				0	0	0	0	0	0	0	0	0	0	0	0	0	0	0	0	0	0	0	0	0
81537	SGPP1	0	1	81537	Gene_ID	H. sapiens	81537	H. sapiens	SGPP1	sphingosine-1-phosphate phosphatase 1	GO:0006668 sphinganine-1-phosphate metabolic process;GO:0035621 ER to Golgi ceramide transport;GO:0006670 sphingosine metabolic process			Nucleus(Supported)		(M155)PID S1P META PATHWAY		0	0	0	0	0	0	0	0	0	0	0	0	0	0	0	0	0	0	0	0	0
23049	SMG1	0	1	23049	Gene_ID	H. sapiens	23049	H. sapiens	SMG1	SMG1 nonsense mediated mRNA decay associated PI3K related kinase	GO:0006406 mRNA export from nucleus;GO:0071427 mRNA-containing ribonucleoprotein complex export from nucleus;GO:0000184 nuclear-transcribed mRNA catabolic process, nonsense-mediated decay	Atypical: PI3/PI4-kinase family	Enzymes/{ENZYME proteins/Transferases,Kinases/Atypical kinases}	Nucleoplasm(Supported)				0	0	0	0	0	0	0	0	0	0	0	0	0	0	0	0	0	0	0	0	0
9481	SLC25A27	0	1	9481	Gene_ID	H. sapiens	9481	H. sapiens	SLC25A27	solute carrier family 25 member 27	GO:0051562 negative regulation of mitochondrial calcium ion concentration;GO:0035356 cellular triglyceride homeostasis;GO:0046324 regulation of glucose import		Transporters/Electrochemical Potential-driven transporters	Mitochondria(Supported)				0	0	0	0	0	0	0	0	0	0	0	0	0	0	0	0	0	0	0	0	0
9663	LPIN2	0	1	9663	Gene_ID	H. sapiens	9663	H. sapiens	LPIN2	lipin 2	GO:0006646 phosphatidylethanolamine biosynthetic process;GO:0019432 triglyceride biosynthetic process;GO:0006656 phosphatidylcholine biosynthetic process		Enzymes/ENZYME proteins/Hydrolases	Actin filaments;Cytosol;Plasma membrane(Supported)			(M5945)HALLMARK HEME METABOLISM; (M5934)HALLMARK XENOBIOTIC METABOLISM	0	0	0	0	0	0	0	0	0	0	0	0	0	0	0	0	0	0	0	0	0
6314	ATXN7	0	1	6314	Gene_ID	H. sapiens	6314	H. sapiens	ATXN7	ataxin 7	GO:0007026 negative regulation of microtubule depolymerization;GO:0031114 regulation of microtubule depolymerization;GO:0016578 histone deubiquitination			Cytosol;Nucleoplasm(Supported)				0	0	0	0	1	0	0	0	0	0	0	0	0	0	0	0	0	0	0	0	0
10144	FAM13A	0	1	10144	Gene_ID	H. sapiens	10144	H. sapiens	FAM13A	family with sequence similarity 13 member A	GO:0043547 positive regulation of GTPase activity;GO:0051056 regulation of small GTPase mediated signal transduction;GO:0043087 regulation of GTPase activity			Cell Junctions;Cytosol;Nucleoli(Approved)				0	0	0	0	0	0	0	0	0	0	0	0	0	0	0	0	0	0	0	0	0
117177	RAB3IP	0	1	117177	Gene_ID	H. sapiens	117177	H. sapiens	RAB3IP	RAB3A interacting protein	GO:0097711 ciliary basal body-plasma membrane docking;GO:0006612 protein targeting to membrane;GO:0140056 organelle localization by membrane tethering			Intermediate filaments(Approved)				0	0	0	0	0	0	0	1	0	0	0	0	0	0	0	0	0	0	0	0	0
8506	CNTNAP1	0	1	8506	Gene_ID	H. sapiens	8506	H. sapiens	CNTNAP1	contactin associated protein 1	GO:0030913 paranodal junction assembly;GO:0022010 central nervous system myelination;GO:0022011 myelination in peripheral nervous system			Nucleoplasm(Approved)				0	0	0	0	0	0	0	0	0	0	0	0	1	0	0	0	0	0	0	0	0
6542	SLC7A2	0	1	6542	Gene_ID	H. sapiens	6542	H. sapiens	SLC7A2	solute carrier family 7 member 2	GO:0097638 L-arginine import across plasma membrane;GO:1903400 L-arginine transmembrane transport;GO:1903401 L-lysine transmembrane transport		Transporters/Electrochemical Potential-driven transporters	Cell Junctions;Plasma membrane(Supported)	L-Lysine (Low-affinity l-arginine transmembrane transporter activity);L-Ornithine (Low-affinity l-arginine transmembrane transporter activity)		(M5932)HALLMARK INFLAMMATORY RESPONSE; (M5906)HALLMARK ESTROGEN RESPONSE EARLY	0	0	0	0	0	0	0	1	0	0	0	0	0	0	0	0	0	0	0	0	0
60436	TGIF2	0	1	60436	Gene_ID	H. sapiens	60436	H. sapiens	TGIF2	TGFB induced factor homeobox 2	GO:0038092 nodal signaling pathway;GO:0010470 regulation of gastrulation;GO:0032924 activin receptor signaling pathway		Transcription factors/Helix-turn-helix domains	Nucleoplasm(Supported)		(M2)PID SMAD2 3NUCLEAR PATHWAY	(M5906)HALLMARK ESTROGEN RESPONSE EARLY	0	0	0	0	0	0	0	0	0	0	0	0	1	1	0	0	0	1	0	1	0
9880	ZBTB39	0	1	9880	Gene_ID	H. sapiens	9880	H. sapiens	ZBTB39	zinc finger and BTB domain containing 39			Transcription factors/Zinc-coordinating DNA-binding domains	Vesicles(Approved)				0	0	0	0	0	0	0	0	0	0	0	0	0	0	0	0	0	0	0	0	0
2686	GGT7	0	1	2686	Gene_ID	H. sapiens	2686	H. sapiens	GGT7	gamma-glutamyltransferase 7	GO:1901750 leukotriene D4 biosynthetic process;GO:1901748 leukotriene D4 metabolic process;GO:0019370 leukotriene biosynthetic process		Enzymes/ENZYME proteins/{Hydrolases,Transferases}	Nucleus;Vesicles(Approved)				0	0	0	0	0	0	0	0	0	0	0	0	0	0	0	0	0	0	0	0	0
81563	C1orf21	0	1	81563	Gene_ID	H. sapiens	81563	H. sapiens	C1orf21	chromosome 1 open reading frame 21				Cytosol;Nucleoplasm(Approved)				0	0	0	0	0	0	0	0	0	0	0	0	0	0	0	0	0	0	0	0	0
55026	TMEM255A	0	1	55026	Gene_ID	H. sapiens	55026	H. sapiens	TMEM255A	transmembrane protein 255A	GO:0009617 response to bacterium;GO:0051707 response to other organism;GO:0043207 response to external biotic stimulus		Transporters	Nuclear bodies;Nucleus(Uncertain)				0	0	0	0	0	0	0	0	0	0	0	0	0	0	0	0	0	0	0	0	0
8193	DPF1	0	1	8193	Gene_ID	H. sapiens	8193	H. sapiens	DPF1	double PHD fingers 1	GO:0016573 histone acetylation;GO:0018393 internal peptidyl-lysine acetylation;GO:0006475 internal protein amino acid acetylation			Cytosol;Mitochondria;Nucleoplasm(Approved)				0	0	0	0	0	0	0	0	0	0	0	0	0	0	0	0	0	0	0	0	0
1303	COL12A1	0	1	1303	Gene_ID	H. sapiens	1303	H. sapiens	COL12A1	collagen type XII alpha 1 chain	GO:0003429 growth plate cartilage chondrocyte morphogenesis;GO:0003414 chondrocyte morphogenesis involved in endochondral bone morphogenesis;GO:0003422 growth plate cartilage morphogenesis			Nucleus(Approved)		(M3005)NABA COLLAGENS; (M198)PID SYNDECAN 1 PATHWAY; (M160)PID AVB3 INTEGRIN PATHWAY	(M5930)HALLMARK EPITHELIAL MESENCHYMAL TRANSITION	0	0	0	0	0	0	0	0	0	0	0	0	1	1	0	0	1	0	0	0	0
6529	SLC6A1	0	1	6529	Gene_ID	H. sapiens	6529	H. sapiens	SLC6A1	solute carrier family 6 member 1	GO:0014054 positive regulation of gamma-aminobutyric acid secretion;GO:0051939 gamma-aminobutyric acid import;GO:0014052 regulation of gamma-aminobutyric acid secretion		Transporters/Electrochemical Potential-driven transporters	Mitochondria(Uncertain)	Tiagabine (Neurotransmitter:sodium symporter activity);Guvacine (Neurotransmitter:sodium symporter activity)			0	0	0	1	0	0	0	1	0	0	1	0	0	0	0	0	0	0	0	0	0
5187	PER1	0	1	5187	Gene_ID	H. sapiens	5187	H. sapiens	PER1	period circadian regulator 1	GO:2000323 negative regulation of glucocorticoid receptor signaling pathway;GO:2000322 regulation of glucocorticoid receptor signaling pathway;GO:0042921 glucocorticoid receptor signaling pathway			Cytosol;Nucleoplasm(Supported)		(M95)PID CIRCADIAN PATHWAY	(M5890)HALLMARK TNFA SIGNALING VIA NFKB	0	0	0	0	0	0	0	0	0	0	0	0	0	0	0	0	0	0	0	0	0
10106	CTDSP2	0	1	10106	Gene_ID	H. sapiens	10106	H. sapiens	CTDSP2	CTD small phosphatase 2	GO:0036498 IRE1-mediated unfolded protein response;GO:2000134 negative regulation of G1/S transition of mitotic cell cycle;GO:1902807 negative regulation of cell cycle G1/S phase transition		Enzymes/ENZYME proteins/Hydrolases	Nucleoplasm(Uncertain)		(M228)PID SMAD2 3PATHWAY; (M181)PID BMP PATHWAY; (M58)PID AR PATHWAY		0	0	0	0	0	0	0	0	0	0	0	0	0	0	0	0	0	0	0	1	0
22839	DLGAP4	0	1	22839	Gene_ID	H. sapiens	22839	H. sapiens	DLGAP4	DLG associated protein 4	GO:0023052 signaling;GO:0008150 biological_process			Cytosol;Focal adhesion sites;Nucleoplasm(Approved)				0	0	0	0	0	0	0	1	0	0	0	0	0	0	0	0	0	0	0	0	0
3339	HSPG2	0	1	3339	Gene_ID	H. sapiens	3339	H. sapiens	HSPG2	heparan sulfate proteoglycan 2	GO:0016525 negative regulation of angiogenesis;GO:0001523 retinoid metabolic process;GO:0006027 glycosaminoglycan catabolic process			Cytosol;Nucleoplasm;Plasma membrane(Approved)	Palifermin (Protein c-terminus binding)	(M5882)NABA PROTEOGLYCANS; (M5887)NABA BASEMENT MEMBRANES; (M5884)NABA CORE MATRISOME		0	0	0	0	0	1	1	0	0	0	0	1	0	0	0	0	0	0	0	0	0
5780	PTPN9	0	1	5780	Gene_ID	H. sapiens	5780	H. sapiens	PTPN9	protein tyrosine phosphatase non-receptor type 9	GO:1903078 positive regulation of protein localization to plasma membrane;GO:1904377 positive regulation of protein localization to cell periphery;GO:0010977 negative regulation of neuron projection development		Enzymes/ENZYME proteins/Hydrolases	Vesicles(Approved)				0	0	0	0	1	0	0	0	0	0	0	0	1	0	0	0	0	0	0	0	0
9575	CLOCK	0	1	9575	Gene_ID	H. sapiens	9575	H. sapiens	CLOCK	clock circadian regulator	GO:2000323 negative regulation of glucocorticoid receptor signaling pathway;GO:2000074 regulation of type B pancreatic cell development;GO:2000322 regulation of glucocorticoid receptor signaling pathway		Enzymes/ENZYME proteins/Transferases;Transcription factors/Basic domains	Nucleoplasm(Enhanced)		(M95)PID CIRCADIAN PATHWAY		0	0	0	0	0	0	0	0	0	1	0	0	0	0	0	0	0	0	0	0	0
9792	SERTAD2	0	1	9792	Gene_ID	H. sapiens	9792	H. sapiens	SERTAD2	SERTA domain containing 2	GO:0030308 negative regulation of cell growth;GO:0045926 negative regulation of growth;GO:0001558 regulation of cell growth			Cytosol;Nucleoplasm(Supported)				0	0	0	0	0	0	0	0	0	0	0	0	0	0	0	0	0	0	0	0	0
254887	ZDHHC23	0	1	254887	Gene_ID	H. sapiens	254887	H. sapiens	ZDHHC23	zinc finger DHHC-type palmitoyltransferase 23	GO:0018230 peptidyl-L-cysteine S-palmitoylation;GO:0018345 protein palmitoylation;GO:0018231 peptidyl-S-diacylglycerol-L-cysteine biosynthetic process from peptidyl-cysteine		Enzymes/ENZYME proteins/Transferases	Nucleus(Approved)				0	0	0	0	0	0	0	0	0	0	0	0	0	0	0	0	0	0	0	0	0
57616	TSHZ3	0	1	57616	Gene_ID	H. sapiens	57616	H. sapiens	TSHZ3	teashirt zinc finger homeobox 3	GO:0002087 regulation of respiratory gaseous exchange by neurological system process;GO:0051968 positive regulation of synaptic transmission, glutamatergic;GO:0044065 regulation of respiratory system process		Transcription factors/Helix-turn-helix domains	Nucleoplasm(Supported)				0	0	0	1	0	0	0	0	0	0	0	0	0	0	0	0	0	0	0	0	0
26045	LRRTM2	0	1	26045	Gene_ID	H. sapiens	26045	H. sapiens	LRRTM2	leucine rich repeat transmembrane neuronal 2	GO:0099151 regulation of postsynaptic density assembly;GO:0002091 negative regulation of receptor internalization;GO:0099150 regulation of postsynaptic specialization assembly							0	0	0	1	1	0	0	1	0	0	0	0	1	0	0	0	0	0	0	0	0
9722	NOS1AP	0	1	9722	Gene_ID	H. sapiens	9722	H. sapiens	NOS1AP	nitric oxide synthase 1 adaptor protein	GO:1903762 positive regulation of voltage-gated potassium channel activity involved in ventricular cardiac muscle cell action potential repolarization;GO:1905026 positive regulation of membrane repolarization during ventricular cardiac muscle cell action potential;GO:1903760 regulation of voltage-gated potassium channel activity involved in ventricular cardiac muscle cell action potential repolar…			Nucleus;Vesicles(Approved)				0	0	0	0	0	0	0	1	0	0	0	0	0	0	0	0	0	0	0	0	0
23390	ZDHHC17	0	1	23390	Gene_ID	H. sapiens	23390	H. sapiens	ZDHHC17	zinc finger DHHC-type palmitoyltransferase 17	GO:1903830 magnesium ion transmembrane transport;GO:0042953 lipoprotein transport;GO:0015693 magnesium ion transport		Enzymes/ENZYME proteins/Transferases;Transporters	Golgi apparatus;Vesicles(Supported)Aggresome(Uncertain)				0	0	0	0	0	0	0	0	0	0	0	0	0	0	0	0	0	0	0	0	0
65108	MARCKSL1	0	1	65108	Gene_ID	H. sapiens	65108	H. sapiens	MARCKSL1	MARCKS like 1	GO:0008284 positive regulation of cell proliferation;GO:0042127 regulation of cell proliferation;GO:0008283 cell proliferation			Actin filaments;Cytosol;Nucleoplasm(Supported)				0	0	0	0	0	0	0	0	0	0	0	0	0	0	0	0	0	0	0	0	0
10059	DNM1L	0	1	10059	Gene_ID	H. sapiens	10059	H. sapiens	DNM1L	dynamin 1 like	GO:0090023 positive regulation of neutrophil chemotaxis;GO:2000302 positive regulation of synaptic vesicle exocytosis;GO:0061003 positive regulation of dendritic spine morphogenesis		Enzymes/ENZYME proteins/Hydrolases	Cytosol(Enhanced)Vesicles(Supported)			(M5910)HALLMARK PROTEIN SECRETION; (M5902)HALLMARK APOPTOSIS	0	0	0	1	1	0	0	1	0	1	0	0	1	0	0	0	0	0	0	0	0
6533	SLC6A6	0	1	6533	Gene_ID	H. sapiens	6533	H. sapiens	SLC6A6	solute carrier family 6 member 6	GO:0015734 taurine transport;GO:0015812 gamma-aminobutyric acid transport;GO:0042908 xenobiotic transport		Transporters/Electrochemical Potential-driven transporters	Cell Junctions;Cytosol(Approved)			(M5891)HALLMARK HYPOXIA; (M5924)HALLMARK MTORC1 SIGNALING; (M5934)HALLMARK XENOBIOTIC METABOLISM	0	0	0	0	0	0	0	1	0	0	0	0	0	0	0	0	0	0	0	0	0
653583	PHLDB3	0	1	653583	Gene_ID	H. sapiens	653583	H. sapiens	PHLDB3	pleckstrin homology like domain family B member 3				Cytosol;Nuclear speckles;Plasma membrane(Approved)				0	0	0	0	0	0	0	0	0	0	0	0	0	0	0	0	0	0	0	0	0
23528	ZNF281	0	1	23528	Gene_ID	H. sapiens	23528	H. sapiens	ZNF281	zinc finger protein 281	GO:0010172 embryonic body morphogenesis;GO:0010171 body morphogenesis;GO:0000122 negative regulation of transcription by RNA polymerase II		Transcription factors/Zinc-coordinating DNA-binding domains	Nucleoplasm(Enhanced)				0	0	0	0	0	0	0	0	0	0	0	0	0	1	0	0	0	0	0	0	0
26035	GLCE	0	1	26035	Gene_ID	H. sapiens	26035	H. sapiens	GLCE	glucuronic acid epimerase	GO:0030210 heparin biosynthetic process;GO:0030202 heparin metabolic process;GO:0015012 heparan sulfate proteoglycan biosynthetic process		Enzymes/ENZYME proteins/Isomerase	Mitochondria(Approved)			(M5937)HALLMARK GLYCOLYSIS	0	0	0	0	0	0	0	0	0	0	0	0	0	0	0	0	0	0	0	0	0
55531	ELMOD1	0	1	55531	Gene_ID	H. sapiens	55531	H. sapiens	ELMOD1	ELMO domain containing 1	GO:0043547 positive regulation of GTPase activity;GO:0043087 regulation of GTPase activity;GO:0051345 positive regulation of hydrolase activity			Cytosol(Supported)Nucleoplasm(Approved)				0	0	0	0	0	0	0	0	0	0	0	0	0	0	0	0	0	0	0	0	0
3627	CXCL10	1	0	3627	Gene_ID	H. sapiens	3627	H. sapiens	CXCL10	C-X-C motif chemokine ligand 10	GO:0051281 positive regulation of release of sequestered calcium ion into cytosol;GO:1901740 negative regulation of myoblast fusion;GO:0051279 regulation of release of sequestered calcium ion into cytosol				N-Methylleucine (Receptor binding)	(M222)PID CXCR3 PATHWAY; (M5883)NABA SECRETED FACTORS; (M5885)NABA MATRISOME ASSOCIATED	(M5897)HALLMARK IL6 JAK STAT3 SIGNALING; (M5911)HALLMARK INTERFERON ALPHA RESPONSE; (M5947)HALLMARK IL2 STAT5 SIGNALING	1	1	1	0	1	1	0	0	0	0	0	0	0	0	0	0	1	0	0	0	1
5569	PKIA	0	1	5569	Gene_ID	H. sapiens	5569	H. sapiens	PKIA	cAMP-dependent protein kinase inhibitor alpha	GO:2000480 negative regulation of cAMP-dependent protein kinase activity;GO:0042308 negative regulation of protein import into nucleus;GO:1904590 negative regulation of protein import				3,5-Diiodotyrosine (Protein kinase a catalytic subunit binding);HYDROXYFASUDIL (Protein kinase a catalytic subunit binding);(1S)-2-(1H-INDOL-3-YL)-1-{[(5-ISOQUINOLIN-6-YLPYRIDIN-3-YL)OXY]METHYL}ETHYLAMINE (Protein kinase a catalytic subunit binding);(1S)-2-(1H-INDOL-3-YL)-1-[({5-[(E)-2-PYRIDIN-4-YLVINYL]PYRIDIN-3-YL}OXY)METHYL]ETHYLAMINE (Protein kinase a catalytic subunit binding);(1S)-1-(1H-IND…		(M5909)HALLMARK MYOGENESIS	0	0	0	0	0	0	0	1	0	0	0	0	0	0	0	0	0	0	0	0	0
8427	ZNF282	0	1	8427	Gene_ID	H. sapiens	8427	H. sapiens	ZNF282	zinc finger protein 282	GO:0045892 negative regulation of transcription, DNA-templated;GO:1903507 negative regulation of nucleic acid-templated transcription;GO:1902679 negative regulation of RNA biosynthetic process		Transcription factors/Zinc-coordinating DNA-binding domains	Cytosol;Nucleoplasm(Approved)				0	0	0	0	0	0	0	0	0	0	0	0	0	0	0	0	0	0	0	0	0
56137	PCDHA12	0	1	56137	Gene_ID	H. sapiens	56137	H. sapiens	PCDHA12	protocadherin alpha 12	GO:0007156 homophilic cell adhesion via plasma membrane adhesion molecules;GO:0098742 cell-cell adhesion via plasma-membrane adhesion molecules;GO:0098609 cell-cell adhesion			Cytosol(Approved)				0	0	0	0	0	0	0	0	0	0	0	0	0	0	0	0	0	0	0	0	0
558	AXL	0	1	558	Gene_ID	H. sapiens	558	H. sapiens	AXL	AXL receptor tyrosine kinase	GO:0032825 positive regulation of natural killer cell differentiation;GO:2000669 negative regulation of dendritic cell apoptotic process;GO:0048549 positive regulation of pinocytosis	Tyr protein kinase family	Enzymes/{ENZYME proteins/Transferases,Kinases/Tyr protein kinases}			(M236)PID DELTA NP63 PATHWAY	(M5932)HALLMARK INFLAMMATORY RESPONSE	0	0	0	0	0	0	1	0	0	0	0	1	1	0	1	0	0	0	1	0	0
23659	PLA2G15	0	1	23659	Gene_ID	H. sapiens	23659	H. sapiens	PLA2G15	phospholipase A2 group XV	GO:0046338 phosphatidylethanolamine catabolic process;GO:0034638 phosphatidylcholine catabolic process;GO:0046475 glycerophospholipid catabolic process			Vesicles(Supported)Nucleoplasm(Approved)				0	0	0	0	0	0	0	0	0	0	0	0	0	0	0	0	0	0	0	0	0
6305	SBF1	0	1	6305	Gene_ID	H. sapiens	6305	H. sapiens	SBF1	SET binding factor 1	GO:0006661 phosphatidylinositol biosynthetic process;GO:0046474 glycerophospholipid biosynthetic process;GO:0046488 phosphatidylinositol metabolic process			Nuclear bodies(Approved)				0	0	0	0	0	0	0	0	0	0	0	0	0	0	0	0	0	0	0	0	0
56142	PCDHA6	0	1	56142	Gene_ID	H. sapiens	56142	H. sapiens	PCDHA6	protocadherin alpha 6	GO:0007156 homophilic cell adhesion via plasma membrane adhesion molecules;GO:0098742 cell-cell adhesion via plasma-membrane adhesion molecules;GO:0098609 cell-cell adhesion			Vesicles(Approved)				0	0	0	0	0	0	0	0	0	0	0	0	0	0	0	0	0	0	0	0	0
4059	BCAM	0	1	4059	Gene_ID	H. sapiens	4059	H. sapiens	BCAM	basal cell adhesion molecule (Lutheran blood group)	GO:0007160 cell-matrix adhesion;GO:0031589 cell-substrate adhesion;GO:0007155 cell adhesion		Blood group antigen proteins;CD markers	Nucleoli fibrillar center(Approved)			(M5898)HALLMARK DNA REPAIR; (M5945)HALLMARK HEME METABOLISM	0	0	0	0	0	0	0	0	0	0	0	0	0	0	1	0	0	0	0	0	0
1500	CTNND1	0	1	1500	Gene_ID	H. sapiens	1500	H. sapiens	CTNND1	catenin delta 1	GO:0035635 entry of bacterium into host cell;GO:0030260 entry into host cell;GO:0051806 entry into cell of other organism involved in symbiotic interaction			Plasma membrane(Enhanced)		(M184)PID ECADHERIN KERATINOCYTE PATHWAY; (M266)PID NCADHERIN PATHWAY; (M156)PID ECADHERIN NASCENT AJ PATHWAY	(M5915)HALLMARK APICAL JUNCTION	0	0	0	0	0	0	1	0	0	0	0	1	0	0	0	0	0	0	0	0	0
5244	ABCB4	1	0	5244	Gene_ID	H. sapiens	5244	H. sapiens	ABCB4	ATP binding cassette subfamily B member 4	GO:0061092 positive regulation of phospholipid translocation;GO:0099040 ceramide translocation;GO:0061091 regulation of phospholipid translocation		Enzymes/ENZYME proteins/Hydrolases;Transporters/Primary Active Transporters	Plasma membrane(Supported)Actin filaments;Focal adhesion sites;Nucleoplasm(Approved)			(M5949)HALLMARK PEROXISOME	0	1	1	0	0	0	0	0	1	0	0	0	0	0	0	0	0	0	0	0	1
2643	GCH1	0	1	2643	Gene_ID	H. sapiens	2643	H. sapiens	GCH1	GTP cyclohydrolase 1	GO:2000121 regulation of removal of superoxide radicals;GO:0035998 7,8-dihydroneopterin 3'-triphosphate biosynthetic process;GO:0042416 dopamine biosynthetic process		Enzymes/ENZYME proteins/Hydrolases	Cytosol;Nuclear membrane;Nucleoplasm(Supported)	Isopropyl Alcohol (Zinc ion binding);Guanine (Zinc ion binding)		(M5941)HALLMARK UV RESPONSE UP; (M5902)HALLMARK APOPTOSIS; (M5932)HALLMARK INFLAMMATORY RESPONSE	0	0	0	0	0	0	0	1	0	0	0	0	1	0	0	0	0	0	0	0	0
440730	TRIM67	0	1	440730	Gene_ID	H. sapiens	440730	H. sapiens	TRIM67	tripartite motif containing 67	GO:2000060 positive regulation of ubiquitin-dependent protein catabolic process;GO:0046580 negative regulation of Ras protein signal transduction;GO:1903052 positive regulation of proteolysis involved in cellular protein catabolic process							0	0	0	0	0	0	0	0	0	0	0	0	1	0	0	0	0	0	0	0	0
2917	GRM7	0	1	2917	Gene_ID	H. sapiens	2917	H. sapiens	GRM7	glutamate metabotropic receptor 7	GO:0014050 negative regulation of glutamate secretion;GO:0014048 regulation of glutamate secretion;GO:0051956 negative regulation of amino acid transport		G-protein coupled receptors/GPCRs excl olfactory receptors	Cytosol(Uncertain)	L-Glutamic Acid (Voltage-gated calcium channel activity)			0	0	0	1	0	0	0	1	0	1	1	0	0	0	0	0	0	0	0	0	0
2894	GRID1	0	1	2894	Gene_ID	H. sapiens	2894	H. sapiens	GRID1	glutamate ionotropic receptor delta type subunit 1	GO:0035235 ionotropic glutamate receptor signaling pathway;GO:0035176 social behavior;GO:0035249 synaptic transmission, glutamatergic				L-Glutamic Acid (Ionotropic glutamate receptor activity)			0	0	0	1	0	0	0	0	0	0	1	0	0	0	0	0	0	0	0	0	0
5536	PPP5C	0	1	5536	Gene_ID	H. sapiens	5536	H. sapiens	PPP5C	protein phosphatase 5 catalytic subunit	GO:2000324 positive regulation of glucocorticoid receptor signaling pathway;GO:2000322 regulation of glucocorticoid receptor signaling pathway;GO:1904550 response to arachidonic acid		Enzymes/ENZYME proteins/Hydrolases	Cytosol;Vesicles(Supported)		(M115)PID REG GR PATHWAY; (M164)PID ERBB1 DOWNSTREAM PATHWAY		0	0	0	0	0	0	0	0	0	0	0	0	0	0	0	0	0	0	0	0	0
5324	PLAG1	0	1	5324	Gene_ID	H. sapiens	5324	H. sapiens	PLAG1	PLAG1 zinc finger	GO:0060252 positive regulation of glial cell proliferation;GO:0060736 prostate gland growth;GO:0060251 regulation of glial cell proliferation		Transcription factors/Zinc-coordinating DNA-binding domains	Nuclear speckles(Supported)			(M5956)HALLMARK KRAS SIGNALING DN	0	0	0	0	0	0	0	0	0	0	0	0	1	1	0	0	1	0	1	0	0
57551	TAOK1	0	1	57551	Gene_ID	H. sapiens	57551	H. sapiens	TAOK1	TAO kinase 1	GO:0007257 activation of JUN kinase activity;GO:0007095 mitotic G2 DNA damage checkpoint;GO:0007026 negative regulation of microtubule depolymerization	STE Ser/Thr protein kinase family	Enzymes/{ENZYME proteins/Transferases,Kinases/STE Ser/Thr protein kinases}	Vesicles(Approved)		(M20)PID P38 MKK3 6PATHWAY		0	0	0	0	1	0	0	0	0	0	0	0	0	0	0	0	0	0	0	0	0
6328	SCN3A	0	1	6328	Gene_ID	H. sapiens	6328	H. sapiens	SCN3A	sodium voltage-gated channel alpha subunit 3	GO:0086010 membrane depolarization during action potential;GO:0019228 neuronal action potential;GO:0035725 sodium ion transmembrane transport		Voltage-gated ion channels/Voltage-Gated Sodium Channels		Zonisamide (Voltage-gated sodium channel activity);Tetrodotoxin (Voltage-gated sodium channel activity);Lacosamide (Voltage-gated sodium channel activity)			0	0	0	0	0	0	0	0	0	0	0	0	0	0	0	0	0	0	0	0	0
59338	PLEKHA1	0	1	59338	Gene_ID	H. sapiens	59338	H. sapiens	PLEKHA1	pleckstrin homology domain containing A1	GO:0033327 Leydig cell differentiation;GO:0001553 luteinization;GO:0050853 B cell receptor signaling pathway			Nucleus(Enhanced)Cytosol(Supported)	Citric Acid (Phosphatidylinositol-3,4-bisphosphate binding)	(M141)PID PI3KCI PATHWAY		0	0	0	0	0	0	1	0	0	1	0	0	0	0	0	0	0	0	1	0	0
1942	EFNA1	0	1	1942	Gene_ID	H. sapiens	1942	H. sapiens	EFNA1	ephrin A1	GO:0061002 negative regulation of dendritic spine morphogenesis;GO:0070244 negative regulation of thymocyte apoptotic process;GO:0003199 endocardial cushion to mesenchymal transition involved in heart valve formation		RAS pathway related proteins			(M273)PID EPHA2 FWD PATHWAY; (M177)PID EPHA FWDPATHWAY; (M44)PID HIF2PATHWAY	(M5891)HALLMARK HYPOXIA; (M5890)HALLMARK TNFA SIGNALING VIA NFKB	0	0	0	0	1	1	0	0	0	0	0	1	1	1	1	1	0	0	0	0	0
5339	PLEC	0	1	5339	Gene_ID	H. sapiens	5339	H. sapiens	PLEC	plectin	GO:0031581 hemidesmosome assembly;GO:0045104 intermediate filament cytoskeleton organization;GO:0007044 cell-substrate junction assembly			Cytosol;Focal adhesion sites;Intermediate filaments(Enhanced)			(M5947)HALLMARK IL2 STAT5 SIGNALING	0	0	0	0	0	0	0	0	0	0	0	0	0	0	0	0	0	0	0	0	0
10768	AHCYL1	0	1	10768	Gene_ID	H. sapiens	10768	H. sapiens	AHCYL1	adenosylhomocysteinase like 1	GO:0033353 S-adenosylmethionine cycle;GO:0038166 angiotensin-activated signaling pathway;GO:0046439 L-cysteine metabolic process			Cytosol(Approved)				0	0	0	0	0	0	0	1	0	0	0	1	0	0	0	0	0	0	0	0	0
23339	VPS39	0	1	23339	Gene_ID	H. sapiens	23339	H. sapiens	VPS39	VPS39 subunit of HOPS complex	GO:0034058 endosomal vesicle fusion;GO:1902774 late endosome to lysosome transport;GO:1990126 retrograde transport, endosome to plasma membrane							0	0	0	0	0	0	0	0	0	0	0	0	0	0	0	0	0	0	0	0	0
3304	HSPA1B	0	1	3304	Gene_ID	H. sapiens	3304	H. sapiens	HSPA1B	heat shock protein family A (Hsp70) member 1B	GO:0070434 positive regulation of nucleotide-binding oligomerization domain containing 2 signaling pathway;GO:0070426 positive regulation of nucleotide-binding oligomerization domain containing signaling pathway;GO:0070432 regulation of nucleotide-binding oligomerization domain containing 2 signaling pathway			Nucleoplasm;Vesicles(Approved)				0	0	0	0	1	0	0	1	0	0	0	0	0	0	0	0	0	0	0	0	0
54475	NLE1	0	1	54475	Gene_ID	H. sapiens	54475	H. sapiens	NLE1	notchless homolog 1	GO:2001268 negative regulation of cysteine-type endopeptidase activity involved in apoptotic signaling pathway;GO:0001826 inner cell mass cell differentiation;GO:2001267 regulation of cysteine-type endopeptidase activity involved in apoptotic signaling pathway			Nucleoli(Supported)Nucleus(Approved)				0	0	0	0	0	0	0	0	0	0	0	0	0	1	0	0	1	0	0	0	0
596	BCL2	0	1	596	Gene_ID	H. sapiens	596	H. sapiens	BCL2	BCL2 apoptosis regulator	GO:0032848 negative regulation of cellular pH reduction;GO:1900740 positive regulation of protein insertion into mitochondrial membrane involved in apoptotic signaling pathway;GO:0043375 CD8-positive, alpha-beta T cell lineage commitment			Nuclear membrane(Supported)Nucleoplasm(Approved)	Ibuprofen (Ubiquitin protein ligase binding);Paclitaxel (Ubiquitin protein ligase binding);Docetaxel (Ubiquitin protein ligase binding);Rasagiline (Ubiquitin protein ligase binding);E7389 (Ubiquitin protein ligase binding);S-8184 (Ubiquitin protein ligase binding);DHA-paclitaxel (Ubiquitin protein ligase binding);ABT-263 (Ubiquitin protein ligase binding);Venetoclax (Ubiquitin protein ligase bind…	(M5060)SA FAS SIGNALING; (M13096)SA PROGRAMMED CELL DEATH; (M162)PID RXR VDR PATHWAY	(M5947)HALLMARK IL2 STAT5 SIGNALING; (M5906)HALLMARK ESTROGEN RESPONSE EARLY; (M5891)HALLMARK HYPOXIA	0	0	0	0	1	0	1	0	0	0	1	0	1	1	1	1	1	0	1	0	0
5879	RAC1	1	0	5879	Gene_ID	H. sapiens	5879	H. sapiens	RAC1	Rac family small GTPase 1	GO:0090023 positive regulation of neutrophil chemotaxis;GO:0032707 negative regulation of interleukin-23 production;GO:0035774 positive regulation of insulin secretion involved in cellular response to glucose stimulus		RAS pathway related proteins	Cytosol;Nucleoli;Nucleus(Approved)	Guanosine-5'-Diphosphate (Thioesterase binding)	(M120)PID ARF6 DOWNSTREAM PATHWAY; (M273)PID EPHA2 FWD PATHWAY; (M243)PID ARF 3PATHWAY	(M5923)HALLMARK PI3K AKT MTOR SIGNALING; (M5946)HALLMARK COAGULATION	1	1	1	0	1	0	0	1	0	1	0	1	1	0	1	0	1	0	0	0	1
4089	SMAD4	0	1	4089	Gene_ID	H. sapiens	4089	H. sapiens	SMAD4	SMAD family member 4	GO:1905305 negative regulation of cardiac myofibril assembly;GO:0003251 positive regulation of cell proliferation involved in heart valve morphogenesis;GO:0033686 positive regulation of luteinizing hormone secretion		Transcription factors	Cytosol;Nucleoplasm(Supported)Centrosome(Approved)		(M203)PID ALK2 PATHWAY; (M228)PID SMAD2 3PATHWAY; (M185)PID ALK1 PATHWAY		0	1	0	0	1	0	0	0	0	1	0	0	1	1	0	1	1	1	1	1	0
130399	ACVR1C	0	1	130399	Gene_ID	H. sapiens	130399	H. sapiens	ACVR1C	activin A receptor type 1C	GO:1901164 negative regulation of trophoblast cell migration;GO:0001834 trophectodermal cell proliferation;GO:1901383 negative regulation of chorionic trophoblast cell proliferation	TKL Ser/Thr protein kinase family	Enzymes/{ENZYME proteins/Transferases,Kinases/TKL Ser/Thr protein kinases}					0	0	0	0	0	0	0	0	0	1	0	0	0	1	0	0	0	1	0	1	0
128637	TBC1D20	0	1	128637	Gene_ID	H. sapiens	128637	H. sapiens	TBC1D20	TBC1 domain family member 20	GO:0044829 positive regulation by host of viral genome replication;GO:0070309 lens fiber cell morphogenesis;GO:0046726 positive regulation by virus of viral protein levels in host cell							0	0	0	0	0	0	0	1	0	0	0	0	1	0	0	0	0	0	1	0	0
3727	JUND	0	1	3727	Gene_ID	H. sapiens	3727	H. sapiens	JUND	JunD proto-oncogene, AP-1 transcription factor subunit	GO:0002076 osteoblast development;GO:0045669 positive regulation of osteoblast differentiation;GO:0071277 cellular response to calcium ion		Transcription factors/Basic domains	Nucleus(Supported)		(M65)PID FRA PATHWAY; (M166)PID ATF2 PATHWAY; (M167)PID AP1 PATHWAY		0	0	0	0	0	0	0	1	0	0	0	0	0	0	0	0	0	0	0	0	0
23042	PDXDC1	0	1	23042	Gene_ID	H. sapiens	23042	H. sapiens	PDXDC1	pyridoxal dependent decarboxylase domain containing 1	GO:0030149 sphingolipid catabolic process;GO:0046466 membrane lipid catabolic process;GO:0006665 sphingolipid metabolic process			Golgi apparatus;Vesicles(Enhanced)				0	0	0	0	0	0	0	0	0	0	0	0	0	0	0	0	0	0	0	0	0
54921	CHTF8	0	1	54921	Gene_ID	H. sapiens	54921	H. sapiens	CHTF8	chromosome transmission fidelity factor 8	GO:1900264 positive regulation of DNA-directed DNA polymerase activity;GO:1900262 regulation of DNA-directed DNA polymerase activity;GO:0007064 mitotic sister chromatid cohesion			Nucleoplasm(Enhanced)				0	0	0	0	0	0	0	0	0	0	0	0	0	0	0	0	0	0	0	0	0
9025	RNF8	0	1	9025	Gene_ID	H. sapiens	9025	H. sapiens	RNF8	ring finger protein 8	GO:0035093 spermatogenesis, exchange of chromosomal proteins;GO:0035092 sperm chromatin condensation;GO:0045190 isotype switching		Enzymes/ENZYME proteins/Transferases	Nucleus(Supported)Cytosol(Approved)		(M84)PID ATM PATHWAY		0	0	0	0	0	0	0	0	0	0	0	0	0	0	0	0	0	0	1	0	0
91010	FMNL3	0	1	91010	Gene_ID	H. sapiens	91010	H. sapiens	FMNL3	formin like 3	GO:0030866 cortical actin cytoskeleton organization;GO:0001525 angiogenesis;GO:0008360 regulation of cell shape			Cytosol;Plasma membrane(Supported)Golgi apparatus;Vesicles(Approved)				0	0	0	0	0	1	0	0	0	0	0	0	1	0	0	0	0	0	0	0	0
64837	KLC2	0	1	64837	Gene_ID	H. sapiens	64837	H. sapiens	KLC2	kinesin light chain 2	GO:0019886 antigen processing and presentation of exogenous peptide antigen via MHC class II;GO:0002495 antigen processing and presentation of peptide antigen via MHC class II;GO:0002478 antigen processing and presentation of exogenous peptide antigen			Cytosol;Nucleoplasm;Plasma membrane(Supported)				0	0	0	0	0	0	0	0	0	0	0	0	0	0	0	0	0	0	0	0	0
5629	PROX1	0	1	5629	Gene_ID	H. sapiens	5629	H. sapiens	PROX1	prospero homeobox 1	GO:0021707 cerebellar granule cell differentiation;GO:2000979 positive regulation of forebrain neuron differentiation;GO:0021684 cerebellar granular layer formation		Transcription factors/Helix-turn-helix domains	Nucleoplasm(Supported)				0	0	0	0	0	1	1	0	0	0	0	0	1	1	0	0	1	0	0	0	0
126393	HSPB6	0	1	126393	Gene_ID	H. sapiens	126393	H. sapiens	HSPB6	heat shock protein family B (small) member 6	GO:0010667 negative regulation of cardiac muscle cell apoptotic process;GO:0010664 negative regulation of striated muscle cell apoptotic process;GO:0010665 regulation of cardiac muscle cell apoptotic process							0	0	0	0	0	1	0	0	0	0	0	0	0	0	0	0	0	0	0	0	0
23131	GPATCH8	0	1	23131	Gene_ID	H. sapiens	23131	H. sapiens	GPATCH8	G-patch domain containing 8	GO:0008150 biological_process			Mitochondria;Nuclear speckles(Approved)				0	0	0	0	0	0	0	0	0	0	0	0	0	0	0	0	0	0	0	0	0
83482	SCRT1	0	1	83482	Gene_ID	H. sapiens	83482	H. sapiens	SCRT1	scratch family transcriptional repressor 1	GO:2001222 regulation of neuron migration;GO:0001764 neuron migration;GO:0000122 negative regulation of transcription by RNA polymerase II		Transcription factors/Zinc-coordinating DNA-binding domains	Nuclear bodies(Supported)				0	0	0	0	0	0	0	0	0	0	0	0	0	0	0	0	0	0	0	0	0
26047	CNTNAP2	0	1	26047	Gene_ID	H. sapiens	26047	H. sapiens	CNTNAP2	contactin associated protein 2	GO:0071109 superior temporal gyrus development;GO:0045163 clustering of voltage-gated potassium channels;GO:0042297 vocal learning							0	0	0	0	0	0	1	0	0	0	1	0	1	0	0	0	0	0	0	0	0
6092	ROBO2	0	1	6092	Gene_ID	H. sapiens	6092	H. sapiens	ROBO2	roundabout guidance receptor 2	GO:0035481 positive regulation of Notch signaling pathway involved in heart induction;GO:0035480 regulation of Notch signaling pathway involved in heart induction;GO:0061364 apoptotic process involved in luteolysis			Microtubule organizing center;Nucleus(Approved)				0	0	0	0	1	1	1	0	0	0	0	1	1	0	0	1	1	0	1	0	0
2906	GRIN2D	0	1	2906	Gene_ID	H. sapiens	2906	H. sapiens	GRIN2D	glutamate ionotropic receptor NMDA type subunit 2D	GO:0098976 excitatory chemical synaptic transmission;GO:0097553 calcium ion transmembrane import into cytosol;GO:0060402 calcium ion transport into cytosol				L-Glutamic Acid (Nmda glutamate receptor activity);Pethidine (Nmda glutamate receptor activity);Orphenadrine (Nmda glutamate receptor activity);Tenocyclidine (Nmda glutamate receptor activity);Acetylcysteine (Nmda glutamate receptor activity)			0	0	0	1	0	0	1	1	0	0	1	1	0	0	0	0	0	0	0	0	0
6304	SATB1	0	1	6304	Gene_ID	H. sapiens	6304	H. sapiens	SATB1	SATB homeobox 1	GO:0043374 CD8-positive, alpha-beta T cell differentiation;GO:0043367 CD4-positive, alpha-beta T cell differentiation;GO:0036037 CD8-positive, alpha-beta T cell activation		Transcription factors/Helix-turn-helix domains	Nuclear bodies;Nucleoplasm(Supported)		(M220)PID CASPASE PATHWAY	(M5902)HALLMARK APOPTOSIS; (M5953)HALLMARK KRAS SIGNALING UP	0	0	0	0	0	0	0	0	0	0	0	0	0	0	0	0	0	0	0	0	0
6844	VAMP2	0	1	6844	Gene_ID	H. sapiens	6844	H. sapiens	VAMP2	vesicle associated membrane protein 2	GO:1903593 regulation of histamine secretion by mast cell;GO:0043308 eosinophil degranulation;GO:0002553 histamine secretion by mast cell		Transporters/Transporter channels and pores		Botulinum Toxin Type B (Syntaxin-1 binding)	(M247)PID INSULIN GLUCOSE PATHWAY		0	0	0	1	0	0	0	1	0	1	0	0	0	0	0	0	0	0	0	0	0
1105	CHD1	0	1	1105	Gene_ID	H. sapiens	1105	H. sapiens	CHD1	chromodomain helicase DNA binding protein 1	GO:0043923 positive regulation by host of viral transcription;GO:0043921 modulation by host of viral transcription;GO:0050434 positive regulation of viral transcription		Enzymes/ENZYME proteins/Hydrolases	Nucleoli fibrillar center;Nucleus(Supported)	Epirubicin (Methylated histone binding)			0	0	0	0	0	0	0	0	0	0	0	0	0	0	0	0	0	0	0	0	0
3709	ITPR2	0	1	3709	Gene_ID	H. sapiens	3709	H. sapiens	ITPR2	inositol 1,4,5-trisphosphate receptor type 2	GO:0051209 release of sequestered calcium ion into cytosol;GO:0097553 calcium ion transmembrane import into cytosol;GO:1903779 regulation of cardiac conduction			Endoplasmic reticulum(Supported)Nucleus(Uncertain)		(M16518)ST WNT CA2 CYCLIC GMP PATHWAY; (M2701)ST MYOCYTE AD PATHWAY; (M7416)ST GAQ PATHWAY	(M5923)HALLMARK PI3K AKT MTOR SIGNALING	0	0	0	0	0	0	0	0	0	1	0	1	0	0	0	0	0	0	0	0	0
345778	MTX3	0	1	345778	Gene_ID	H. sapiens	345778	H. sapiens	MTX3	metaxin 3	GO:0015031 protein transport;GO:0015833 peptide transport;GO:0042886 amide transport			Mitochondria(Approved)				0	0	0	0	0	0	0	0	0	0	0	0	0	0	0	0	0	0	0	0	0
10402	ST3GAL6	0	1	10402	Gene_ID	H. sapiens	10402	H. sapiens	ST3GAL6	ST3 beta-galactoside alpha-2,3-sialyltransferase 6	GO:0018146 keratan sulfate biosynthetic process;GO:0042339 keratan sulfate metabolic process;GO:0071354 cellular response to interleukin-6						(M5903)HALLMARK NOTCH SIGNALING	0	0	0	0	0	0	0	0	0	0	0	0	0	0	0	0	0	0	0	0	0
7337	UBE3A	0	1	7337	Gene_ID	H. sapiens	7337	H. sapiens	UBE3A	ubiquitin protein ligase E3A	GO:1905528 positive regulation of Golgi lumen acidification;GO:1905526 regulation of Golgi lumen acidification;GO:0032849 positive regulation of cellular pH reduction		Enzymes/ENZYME proteins/Transferases	Cytosol;Nucleoplasm(Approved)		(M58)PID AR PATHWAY; (M105)PID TELOMERASE PATHWAY		0	0	0	0	1	0	1	0	0	0	0	0	1	1	0	0	1	1	1	0	0
51248	PDZD11	0	1	51248	Gene_ID	H. sapiens	51248	H. sapiens	PDZD11	PDZ domain containing 11	GO:0045199 maintenance of epithelial cell apical/basal polarity;GO:0006768 biotin metabolic process;GO:0015939 pantothenate metabolic process							0	0	0	1	0	0	0	1	0	1	0	0	0	0	0	0	0	0	0	0	0
3553	IL1B	1	0	3553	Gene_ID	H. sapiens	3553	H. sapiens	IL1B	interleukin 1 beta	GO:0033092 positive regulation of immature T cell proliferation in thymus;GO:0060559 positive regulation of calcidiol 1-monooxygenase activity;GO:2000556 positive regulation of T-helper 1 cell cytokine production				Minocycline (Protein domain specific binding);AV411 (Protein domain specific binding);VP025 (Protein domain specific binding);681323 (Protein domain specific binding);Gallium nitrate (Protein domain specific binding);SCIO-469 (Protein domain specific binding);Etiprednol dicloacetate (Protein domain specific binding);VX-702 (Protein domain specific binding);VX-765 (Protein domain specific binding)…	(M11736)SA MMP CYTOKINE CONNECTION; (M267)PID ANTHRAX PATHWAY; (M36)PID IL27 PATHWAY	(M5897)HALLMARK IL6 JAK STAT3 SIGNALING; (M5902)HALLMARK APOPTOSIS; (M5932)HALLMARK INFLAMMATORY RESPONSE	1	1	1	1	1	1	0	1	1	1	0	1	1	0	1	1	0	1	1	0	1
5593	PRKG2	0	1	5593	Gene_ID	H. sapiens	5593	H. sapiens	PRKG2	protein kinase cGMP-dependent 2	GO:2001226 negative regulation of chloride transport;GO:2001225 regulation of chloride transport;GO:0036289 peptidyl-serine autophosphorylation	AGC Ser/Thr protein kinase family	Enzymes/{ENZYME proteins/Transferases,Kinases/AGC Ser/Thr protein kinases}				(M5953)HALLMARK KRAS SIGNALING UP	0	0	0	0	0	0	0	0	0	0	0	0	0	0	0	0	0	0	0	0	0
25829	TMEM184B	0	1	25829	Gene_ID	H. sapiens	25829	H. sapiens	TMEM184B	transmembrane protein 184B	GO:0006810 transport;GO:0051234 establishment of localization;GO:0051179 localization		Transporters/Electrochemical Potential-driven transporters	Cytosol;Golgi apparatus;Nucleoplasm(Approved)				0	0	0	0	0	0	0	0	0	0	0	0	0	0	0	0	0	0	0	0	0
157922	CAMSAP1	0	1	157922	Gene_ID	H. sapiens	157922	H. sapiens	CAMSAP1	calmodulin regulated spectrin associated protein 1	GO:0007026 negative regulation of microtubule depolymerization;GO:0031114 regulation of microtubule depolymerization;GO:1901880 negative regulation of protein depolymerization			Cytosol;Mitotic spindle(Supported)				0	0	0	0	1	0	0	0	0	0	0	0	1	0	0	0	0	0	0	0	0
80863	PRRT1	0	1	80863	Gene_ID	H. sapiens	80863	H. sapiens	PRRT1	proline rich transmembrane protein 1								0	0	0	0	0	0	0	0	0	0	0	0	0	0	0	0	0	0	0	0	0
5147	PDE6D	0	1	5147	Gene_ID	H. sapiens	5147	H. sapiens	PDE6D	phosphodiesterase 6D	GO:0034260 negative regulation of GTPase activity;GO:0007601 visual perception;GO:0050953 sensory perception of light stimulus					(M5060)SA FAS SIGNALING; (M16518)ST WNT CA2 CYCLIC GMP PATHWAY		0	0	0	0	0	0	0	0	0	0	0	0	0	0	0	0	0	0	0	0	0
64795	RMND5A	0	1	64795	Gene_ID	H. sapiens	64795	H. sapiens	RMND5A	required for meiotic nuclear division 5 homolog A	GO:0043161 proteasome-mediated ubiquitin-dependent protein catabolic process;GO:0000209 protein polyubiquitination;GO:0006511 ubiquitin-dependent protein catabolic process			Nucleoplasm(Approved)				0	0	0	0	0	0	0	0	0	0	0	0	0	0	0	0	0	0	0	0	0
5742	PTGS1	1	0	5742	Gene_ID	H. sapiens	5742	H. sapiens	PTGS1	prostaglandin-endoperoxide synthase 1	GO:0019371 cyclooxygenase pathway;GO:0001516 prostaglandin biosynthetic process;GO:0046457 prostanoid biosynthetic process		Enzymes/ENZYME proteins/Oxidoreductases	Golgi apparatus;Vesicles(Supported)	Dihomo-gamma-linolenic acid (Prostaglandin-endoperoxide synthase activity);Icosapent (Prostaglandin-endoperoxide synthase activity);Mesalazine (Prostaglandin-endoperoxide synthase activity);Acetaminophen (Prostaglandin-endoperoxide synthase activity);Indomethacin (Prostaglandin-endoperoxide synthase activity);Minoxidil (Prostaglandin-endoperoxide synthase activity);Nabumetone (Prostaglandin-endop…			0	1	0	0	0	0	0	0	1	0	0	0	0	0	0	0	0	0	0	0	1
9456	HOMER1	0	1	9456	Gene_ID	H. sapiens	9456	H. sapiens	HOMER1	homer scaffold protein 1	GO:0007206 phospholipase C-activating G protein-coupled glutamate receptor signaling pathway;GO:1902950 regulation of dendritic spine maintenance;GO:2001256 regulation of store-operated calcium entry			Cytosol(Approved)			(M5937)HALLMARK GLYCOLYSIS	0	0	0	1	0	0	0	1	0	0	1	0	1	0	0	0	0	0	0	0	0
2319	FLOT2	0	1	2319	Gene_ID	H. sapiens	2319	H. sapiens	FLOT2	flotillin 2	GO:0034139 regulation of toll-like receptor 3 signaling pathway;GO:1903905 positive regulation of establishment of T cell polarity;GO:0034138 toll-like receptor 3 signaling pathway					(M1315)SIG PIP3 SIGNALING IN B LYMPHOCYTES; (M8626)SIG BCR SIGNALING PATHWAY; (M7955)SIG INSULIN RECEPTOR PATHWAY IN CARDIAC MYOCYTES	(M5916)HALLMARK APICAL SURFACE	0	0	0	0	0	0	0	1	0	0	0	0	0	0	1	0	0	0	0	0	0
317649	EIF4E3	0	1	317649	Gene_ID	H. sapiens	317649	H. sapiens	EIF4E3	eukaryotic translation initiation factor 4E family member 3	GO:0006413 translational initiation;GO:0006417 regulation of translation;GO:0034248 regulation of cellular amide metabolic process			Nucleoli fibrillar center(Approved)			(M5913)HALLMARK INTERFERON GAMMA RESPONSE	0	0	0	0	0	0	0	0	0	0	0	0	0	0	0	0	0	0	0	0	0
1244	ABCC2	1	0	1244	Gene_ID	H. sapiens	1244	H. sapiens	ABCC2	ATP binding cassette subfamily C member 2	GO:1901086 benzylpenicillin metabolic process;GO:0015694 mercury ion transport;GO:0042316 penicillin metabolic process		Transporters/Primary Active Transporters		Adenosine triphosphate (Organic anion transmembrane transporter activity);Sulfinpyrazone (Organic anion transmembrane transporter activity)		(M5934)HALLMARK XENOBIOTIC METABOLISM	1	1	1	0	0	0	0	0	1	1	0	0	0	0	0	0	0	0	0	0	1
23370	ARHGEF18	0	1	23370	Gene_ID	H. sapiens	23370	H. sapiens	ARHGEF18	Rho/Rac guanine nucleotide exchange factor 18	GO:0051497 negative regulation of stress fiber assembly;GO:0032232 negative regulation of actin filament bundle assembly;GO:0051492 regulation of stress fiber assembly			Cytosol(Enhanced);Cytosol(Uncertain)		(M68)PID RHOA REG PATHWAY		0	0	0	0	1	0	0	0	0	0	0	0	1	0	0	0	0	1	0	1	0
947	CD34	0	1	947	Gene_ID	H. sapiens	947	H. sapiens	CD34	CD34 molecule	GO:0072254 metanephric glomerular mesangial cell differentiation;GO:0072223 metanephric glomerular mesangium development;GO:1900168 positive regulation of glial cell-derived neurotrophic factor secretion		CD markers	Cell Junctions;Nucleus;Plasma membrane(Approved)		(M195)PID CMYB PATHWAY	(M5915)HALLMARK APICAL JUNCTION	0	0	0	0	0	1	0	1	0	1	0	0	0	0	1	0	1	0	0	0	0
57510	XPO5	0	1	57510	Gene_ID	H. sapiens	57510	H. sapiens	XPO5	exportin 5	GO:1900370 positive regulation of RNA interference;GO:0035281 pre-miRNA export from nucleus;GO:1900368 regulation of RNA interference		Transporters/Transporter channels and pores	Nucleoplasm(Enhanced)				0	0	0	0	0	0	0	1	0	0	0	0	0	0	0	0	0	0	0	0	0
5087	PBX1	0	1	5087	Gene_ID	H. sapiens	5087	H. sapiens	PBX1	PBX homeobox 1	GO:0001658 branching involved in ureteric bud morphogenesis;GO:0060675 ureteric bud morphogenesis;GO:0072171 mesonephric tubule morphogenesis		Transcription factors/Helix-turn-helix domains	Nucleoplasm(Enhanced)		(M115)PID REG GR PATHWAY		0	0	0	0	1	0	0	0	0	0	0	0	1	1	0	0	1	0	1	0	0
23788	MTCH2	0	1	23788	Gene_ID	H. sapiens	23788	H. sapiens	MTCH2	mitochondrial carrier 2	GO:0070585 protein localization to mitochondrion;GO:0043065 positive regulation of apoptotic process;GO:0043068 positive regulation of programmed cell death		Transporters/Electrochemical Potential-driven transporters	Mitochondria(Supported)			(M5905)HALLMARK ADIPOGENESIS	0	0	0	0	0	0	0	0	0	0	0	0	0	0	0	0	0	0	0	0	0
5915	RARB	0	1	5915	Gene_ID	H. sapiens	5915	H. sapiens	RARB	retinoic acid receptor beta	GO:0021756 striatum development;GO:0032331 negative regulation of chondrocyte differentiation;GO:0003417 growth plate cartilage development		Nuclear receptors;Transcription factors/Zinc-coordinating DNA-binding domains	Nucleoplasm(Enhanced)	Adapalene (Zinc ion binding);Acitretin (Zinc ion binding);Alitretinoin (Zinc ion binding);Tazarotene (Zinc ion binding);Etretinate (Zinc ion binding);TTNPB (Zinc ion binding);Tamibarotene (Zinc ion binding);LGD-1550 (Zinc ion binding)	(M162)PID RXR VDR PATHWAY; (M207)PID RETINOIC ACID PATHWAY		0	0	0	0	1	0	1	0	0	0	0	0	1	1	0	0	1	0	0	0	0
6197	RPS6KA3	0	1	6197	Gene_ID	H. sapiens	6197	H. sapiens	RPS6KA3	ribosomal protein S6 kinase A3	GO:0043154 negative regulation of cysteine-type endopeptidase activity involved in apoptotic process;GO:0002224 toll-like receptor signaling pathway;GO:2000117 negative regulation of cysteine-type endopeptidase activity	AGC Ser/Thr protein kinase family	Enzymes/{ENZYME proteins/Transferases,Kinases/AGC Ser/Thr protein kinases}	Cytosol;Nucleoli;Nucleus(Approved)	Acetylsalicylic acid (Ribosomal protein s6 kinase activity)	(M17200)SA B CELL RECEPTOR COMPLEXES; (M4910)ST ERK1 ERK2 MAPK PATHWAY; (M1315)SIG PIP3 SIGNALING IN B LYMPHOCYTES	(M5910)HALLMARK PROTEIN SECRETION; (M5908)HALLMARK ANDROGEN RESPONSE; (M5923)HALLMARK PI3K AKT MTOR SIGNALING	0	0	0	0	0	0	0	0	0	0	0	0	0	0	0	0	0	0	0	0	0
23011	RAB21	0	1	23011	Gene_ID	H. sapiens	23011	H. sapiens	RAB21	RAB21, member RAS oncogene family	GO:2000643 positive regulation of early endosome to late endosome transport;GO:0050775 positive regulation of dendrite morphogenesis;GO:0008089 anterograde axonal transport							0	0	0	0	0	0	0	1	0	1	0	0	1	0	0	0	0	0	0	0	0
5900	RALGDS	0	1	5900	Gene_ID	H. sapiens	5900	H. sapiens	RALGDS	ral guanine nucleotide dissociation stimulator	GO:0007265 Ras protein signal transduction;GO:0007264 small GTPase mediated signal transduction;GO:0050790 regulation of catalytic activity		RAS pathway related proteins	Nucleus(Approved)		(M164)PID ERBB1 DOWNSTREAM PATHWAY	(M5939)HALLMARK P53 PATHWAY	0	0	0	0	0	0	0	0	0	0	0	0	0	0	0	0	0	0	0	0	0
10814	CPLX2	0	1	10814	Gene_ID	H. sapiens	10814	H. sapiens	CPLX2	complexin 2	GO:0031630 regulation of synaptic vesicle fusion to presynaptic active zone membrane;GO:0031915 positive regulation of synaptic plasticity;GO:0031629 synaptic vesicle fusion to presynaptic active zone membrane			Vesicles(Uncertain)				0	0	0	1	0	0	0	1	0	1	0	0	0	0	0	0	0	0	0	0	0
10776	ARPP19	0	1	10776	Gene_ID	H. sapiens	10776	H. sapiens	ARPP19	cAMP regulated phosphoprotein 19	GO:0046326 positive regulation of glucose import;GO:0045722 positive regulation of gluconeogenesis;GO:0010828 positive regulation of glucose transmembrane transport						(M5937)HALLMARK GLYCOLYSIS; (M5934)HALLMARK XENOBIOTIC METABOLISM	0	0	0	0	0	0	0	0	0	0	0	0	0	0	0	0	0	0	0	0	0
659	BMPR2	0	1	659	Gene_ID	H. sapiens	659	H. sapiens	BMPR2	bone morphogenetic protein receptor type 2	GO:0003252 negative regulation of cell proliferation involved in heart valve morphogenesis;GO:0048842 positive regulation of axon extension involved in axon guidance;GO:0003250 regulation of cell proliferation involved in heart valve morphogenesis	TKL Ser/Thr protein kinase family	Enzymes/{ENZYME proteins/Transferases,Kinases/TKL Ser/Thr protein kinases}	Nucleoplasm;Plasma membrane(Approved)		(M203)PID ALK2 PATHWAY; (M185)PID ALK1 PATHWAY; (M181)PID BMP PATHWAY	(M5896)HALLMARK TGF BETA SIGNALING; (M5947)HALLMARK IL2 STAT5 SIGNALING	0	0	0	0	0	1	1	0	0	0	0	1	1	1	0	1	1	1	1	1	0
10090	UST	0	1	10090	Gene_ID	H. sapiens	10090	H. sapiens	UST	uronyl 2-sulfotransferase	GO:0030208 dermatan sulfate biosynthetic process;GO:0030205 dermatan sulfate metabolic process;GO:0050651 dermatan sulfate proteoglycan biosynthetic process							0	0	0	0	0	0	0	0	0	0	0	0	1	0	0	0	0	0	0	0	0
3191	HNRNPL	0	1	3191	Gene_ID	H. sapiens	3191	H. sapiens	HNRNPL	heterogeneous nuclear ribonucleoprotein L	GO:1902416 positive regulation of mRNA binding;GO:0048025 negative regulation of mRNA splicing, via spliceosome;GO:1905216 positive regulation of RNA binding			Nucleoplasm(Supported)				0	0	0	0	0	0	0	0	0	0	0	0	0	0	0	0	0	0	0	0	0
2043	EPHA4	0	1	2043	Gene_ID	H. sapiens	2043	H. sapiens	EPHA4	EPH receptor A4	GO:2001108 positive regulation of Rho guanyl-nucleotide exchange factor activity;GO:0021957 corticospinal tract morphogenesis;GO:0097156 fasciculation of motor neuron axon	Tyr protein kinase family	Enzymes/{ENZYME proteins/Transferases,Kinases/Tyr protein kinases}			(M177)PID EPHA FWDPATHWAY		0	0	0	1	1	0	0	0	0	0	1	1	1	0	0	0	1	0	0	0	0
116113	FOXP4	0	1	116113	Gene_ID	H. sapiens	116113	H. sapiens	FOXP4	forkhead box P4	GO:0006357 regulation of transcription by RNA polymerase II;GO:0006366 transcription by RNA polymerase II;GO:0006355 regulation of transcription, DNA-templated		Transcription factors/Helix-turn-helix domains	Cytosol;Nucleoplasm(Approved)				0	0	0	0	0	0	0	0	0	0	0	0	0	0	0	0	0	0	0	0	0
56140	PCDHA8	0	1	56140	Gene_ID	H. sapiens	56140	H. sapiens	PCDHA8	protocadherin alpha 8	GO:0007156 homophilic cell adhesion via plasma membrane adhesion molecules;GO:0098742 cell-cell adhesion via plasma-membrane adhesion molecules;GO:0098609 cell-cell adhesion							0	0	0	0	0	0	0	0	0	0	0	0	0	0	0	0	0	0	0	0	0
51294	PCDH12	1	0	51294	Gene_ID	H. sapiens	51294	H. sapiens	PCDH12	protocadherin 12	GO:0060711 labyrinthine layer development;GO:0016339 calcium-dependent cell-cell adhesion via plasma membrane cell adhesion molecules;GO:0005977 glycogen metabolic process							0	0	0	0	0	0	0	0	0	0	0	0	0	1	0	0	0	0	1	0	1
4124	MAN2A1	0	1	4124	Gene_ID	H. sapiens	4124	H. sapiens	MAN2A1	mannosidase alpha class 2A member 1	GO:0006013 mannose metabolic process;GO:0060042 retina morphogenesis in camera-type eye;GO:0048286 lung alveolus development		Enzymes/ENZYME proteins/Hydrolases	Golgi apparatus(Supported)	Swainsonine (Zinc ion binding);2-Deoxy-2-Fluoro-Alpha-D-Mannosyl Fluoride (Zinc ion binding);Ghavamiol (Zinc ion binding);Kifunensine (Zinc ion binding);5-Fluoro-Beta-L-Gulosyl Fluoride (Zinc ion binding);5-Thio-a/B-D-Mannopyranosylamine (Zinc ion binding);1-deoxymannojirimycin (Zinc ion binding);(1R,2R,3R,4S,5R)-4-(BENZYLAMINO)-5-(METHYLTHIO)CYCLOPENTANE-1,2,3-TRIOL (Zinc ion binding);(1S,2S,3R,…			0	0	0	0	0	0	0	0	0	0	0	0	1	1	0	0	0	0	0	0	0
9201	DCLK1	0	1	9201	Gene_ID	H. sapiens	9201	H. sapiens	DCLK1	doublecortin like kinase 1	GO:0021952 central nervous system projection neuron axonogenesis;GO:0021955 central nervous system neuron axonogenesis;GO:1900181 negative regulation of protein localization to nucleus	CAMK Ser/Thr protein kinase family	Enzymes/{ENZYME proteins/Transferases,Kinases/CAMK Ser/Thr protein kinases}	Cytosol;Nucleoplasm(Approved)				0	0	0	0	0	0	1	0	0	0	0	0	1	0	0	0	0	0	0	0	0
1875	E2F5	0	1	1875	Gene_ID	H. sapiens	1875	H. sapiens	E2F5	E2F transcription factor 5	GO:0000122 negative regulation of transcription by RNA polymerase II;GO:0045944 positive regulation of transcription by RNA polymerase II;GO:0045892 negative regulation of transcription, DNA-templated		Transcription factors/Helix-turn-helix domains	Nucleoli;Nucleus(Supported)		(M40)PID E2F PATHWAY; (M2)PID SMAD2 3NUCLEAR PATHWAY	(M5941)HALLMARK UV RESPONSE UP	0	0	0	0	0	0	0	0	0	0	0	0	0	0	0	0	0	0	0	1	0
257194	NEGR1	0	1	257194	Gene_ID	H. sapiens	257194	H. sapiens	NEGR1	neuronal growth regulator 1	GO:0010976 positive regulation of neuron projection development;GO:0045666 positive regulation of neuron differentiation;GO:0010975 regulation of neuron projection development			Actin filaments;Cytosol;Vesicles(Approved)			(M5915)HALLMARK APICAL JUNCTION	0	0	0	0	0	0	0	0	0	0	1	0	1	0	0	0	0	0	0	0	0
90522	YIF1B	0	1	90522	Gene_ID	H. sapiens	90522	H. sapiens	YIF1B	Yip1 interacting factor homolog B, membrane trafficking protein	GO:0006888 ER to Golgi vesicle-mediated transport;GO:0048193 Golgi vesicle transport;GO:0046907 intracellular transport			Golgi apparatus;Vesicles(Approved)				0	0	0	0	0	0	0	0	0	0	0	0	0	0	0	0	0	0	0	0	0
56731	SLC2A4RG	0	1	56731	Gene_ID	H. sapiens	56731	H. sapiens	SLC2A4RG	SLC2A4 regulator	GO:0006355 regulation of transcription, DNA-templated;GO:1903506 regulation of nucleic acid-templated transcription;GO:0006351 transcription, DNA-templated			Nuclear speckles(Approved)				0	0	0	0	0	0	0	0	0	0	0	0	0	0	0	0	0	0	0	0	0
441478	NRARP	0	1	441478	Gene_ID	H. sapiens	441478	H. sapiens	NRARP	NOTCH regulated ankyrin repeat protein	GO:1902367 negative regulation of Notch signaling pathway involved in somitogenesis;GO:1902366 regulation of Notch signaling pathway involved in somitogenesis;GO:1902359 Notch signaling pathway involved in somitogenesis			Cytosol;Nucleoplasm(Approved)				0	0	0	0	1	1	0	0	0	0	0	0	0	1	1	0	1	0	0	0	0
93	ACVR2B	0	1	93	Gene_ID	H. sapiens	93	H. sapiens	ACVR2B	activin A receptor type 2B	GO:0048617 embryonic foregut morphogenesis;GO:0032927 positive regulation of activin receptor signaling pathway;GO:0060836 lymphatic endothelial cell differentiation	TKL Ser/Thr protein kinase family	Enzymes/{ENZYME proteins/Transferases,Kinases/TKL Ser/Thr protein kinases}	Cytosol;Nuclear bodies;Nucleus(Approved)		(M185)PID ALK1 PATHWAY		0	0	0	0	0	1	0	0	0	1	0	0	0	1	0	0	1	1	0	1	0
287	ANK2	0	1	287	Gene_ID	H. sapiens	287	H. sapiens	ANK2	ankyrin 2	GO:0010881 regulation of cardiac muscle contraction by regulation of the release of sequestered calcium ion;GO:0098907 regulation of SA node cell action potential;GO:0010880 regulation of release of sequestered calcium ion into cytosol by sarcoplasmic reticulum		Transporters/Accessory Factors Involved in Transport	Plasma membrane(Supported)				0	0	0	0	0	0	0	0	0	0	0	1	0	0	0	0	0	0	0	0	0
7040	TGFB1	0	1	7040	Gene_ID	H. sapiens	7040	H. sapiens	TGFB1	transforming growth factor beta 1	GO:0048298 positive regulation of isotype switching to IgA isotypes;GO:0048296 regulation of isotype switching to IgA isotypes;GO:0014008 positive regulation of microglia differentiation			Cytosol(Uncertain)	Hyaluronidase (Type iii transforming growth factor beta receptor binding);Hyaluronidase (Human Recombinant) (Type iii transforming growth factor beta receptor binding)	(M11736)SA MMP CYTOKINE CONNECTION; (M162)PID RXR VDR PATHWAY; (M36)PID IL27 PATHWAY	(M5896)HALLMARK TGF BETA SIGNALING; (M5897)HALLMARK IL6 JAK STAT3 SIGNALING; (M5930)HALLMARK EPITHELIAL MESENCHYMAL TRANSITION	0	1	0	0	1	1	0	1	0	1	0	1	1	1	1	1	1	1	0	1	0
64708	COPS7B	0	1	64708	Gene_ID	H. sapiens	64708	H. sapiens	COPS7B	COP9 signalosome subunit 7B	GO:0000715 nucleotide-excision repair, DNA damage recognition;GO:0010387 COP9 signalosome assembly;GO:0000338 protein deneddylation			Nucleoplasm(Supported)				0	0	0	0	0	0	0	0	0	0	0	0	0	0	0	0	0	0	0	0	0
23439	ATP1B4	0	1	23439	Gene_ID	H. sapiens	23439	H. sapiens	ATP1B4	ATPase Na+/K+ transporting family member beta 4	GO:0045944 positive regulation of transcription by RNA polymerase II;GO:0015672 monovalent inorganic cation transport;GO:0045893 positive regulation of transcription, DNA-templated							0	0	0	0	0	0	0	0	0	0	0	1	0	0	0	0	0	0	0	1	0
326625	MMAB	0	1	326625	Gene_ID	H. sapiens	326625	H. sapiens	MMAB	metabolism of cobalamin associated B	GO:0009236 cobalamin biosynthetic process;GO:0009235 cobalamin metabolic process;GO:0042364 water-soluble vitamin biosynthetic process		Enzymes/ENZYME proteins/Transferases	Mitochondria(Approved)	Hydroxocobalamin (Cob(i)yrinic acid a,c-diamide adenosyltransferase activity)			0	0	0	0	0	0	0	0	0	0	0	0	0	0	0	0	0	0	0	0	0
2914	GRM4	0	1	2914	Gene_ID	H. sapiens	2914	H. sapiens	GRM4	glutamate metabotropic receptor 4	GO:0007196 adenylate cyclase-inhibiting G protein-coupled glutamate receptor signaling pathway;GO:0000187 activation of MAPK activity;GO:0051966 regulation of synaptic transmission, glutamatergic		G-protein coupled receptors/GPCRs excl olfactory receptors		L-Glutamic Acid (Group iii metabotropic glutamate receptor activity)			0	0	0	1	0	0	0	1	0	1	0	0	0	0	0	0	0	0	0	0	0
1641	DCX	0	1	1641	Gene_ID	H. sapiens	1641	H. sapiens	DCX	doublecortin	GO:0042461 photoreceptor cell development;GO:0035082 axoneme assembly;GO:0060041 retina development in camera-type eye			Cytosol(Approved)		(M163)PID LIS1 PATHWAY	(M5957)HALLMARK PANCREAS BETA CELLS	0	0	0	0	0	0	0	0	0	0	0	0	0	0	0	0	0	0	0	0	0
23092	ARHGAP26	0	1	23092	Gene_ID	H. sapiens	23092	H. sapiens	ARHGAP26	Rho GTPase activating protein 26	GO:0043547 positive regulation of GTPase activity;GO:0051056 regulation of small GTPase mediated signal transduction;GO:0043087 regulation of GTPase activity			Cytosol(Approved)		(M281)PID FAK PATHWAY; (M3270)ST INTEGRIN SIGNALING PATHWAY		0	0	0	0	0	0	0	0	0	0	0	1	0	0	0	0	0	0	0	0	0
6546	SLC8A1	0	1	6546	Gene_ID	H. sapiens	6546	H. sapiens	SLC8A1	solute carrier family 8 member A1	GO:0010881 regulation of cardiac muscle contraction by regulation of the release of sequestered calcium ion;GO:0010880 regulation of release of sequestered calcium ion into cytosol by sarcoplasmic reticulum;GO:0014808 release of sequestered calcium ion into cytosol by sarcoplasmic reticulum		Transporters/Electrochemical Potential-driven transporters	Plasma membrane(Supported)Nucleoplasm(Approved)	Alpha-Linolenic Acid (Ion channel binding);Icosapent (Ion channel binding)			0	0	0	0	0	0	1	0	0	0	0	0	1	0	0	0	0	0	0	0	0
53344	CHIC1	0	1	53344	Gene_ID	H. sapiens	53344	H. sapiens	CHIC1	cysteine rich hydrophobic domain 1				Cytosol;Nuclear speckles;Vesicles(Approved)				0	0	0	0	0	0	0	0	0	0	0	0	0	0	0	0	0	0	0	0	0
1021	CDK6	0	1	1021	Gene_ID	H. sapiens	1021	H. sapiens	CDK6	cyclin dependent kinase 6	GO:0045656 negative regulation of monocyte differentiation;GO:0021542 dentate gyrus development;GO:0045655 regulation of monocyte differentiation	CMGC Ser/Thr protein kinase family	Enzymes/{ENZYME proteins/Transferases,Kinases/CMGC Ser/Thr protein kinases}	Cytosol;Nucleoplasm(Supported)	Flavopiridol (Cyclin-dependent protein serine/threonine kinase activity);(2S)-2-({6-[(3-amino-5-chlorophenyl)amino]-9-isopropyl-9H-purin-2-yl}amino)-3-methylbutan-1-ol (Cyclin-dependent protein serine/threonine kinase activity);3,7,3',4'-TETRAHYDROXYFLAVONE (Cyclin-dependent protein serine/threonine kinase activity);Palbociclib (Cyclin-dependent protein serine/threonine kinase activity)	(M234)PID IL2 STAT5 PATHWAY; (M58)PID AR PATHWAY; (M279)PID RB 1PATHWAY	(M5919)HALLMARK HEDGEHOG SIGNALING; (M5908)HALLMARK ANDROGEN RESPONSE	0	0	0	0	1	0	1	0	0	0	0	0	0	0	1	0	0	0	0	1	0
3577	CXCR1	1	0	3577	Gene_ID	H. sapiens	3577	H. sapiens	CXCR1	C-X-C motif chemokine receptor 1	GO:0038112 interleukin-8-mediated signaling pathway;GO:0098759 cellular response to interleukin-8;GO:0098758 response to interleukin-8		CD markers;G-protein coupled receptors/{Chemokines and chemotactic factors receptors,GPCRs excl olfactory receptors}		Ketoprofen (Interleukin-8 receptor activity)	(M252)PID IL8 CXCR1 PATHWAY		1	0	0	0	0	0	0	1	0	0	0	0	0	0	0	0	0	0	0	0	1
84961	FBXL20	0	1	84961	Gene_ID	H. sapiens	84961	H. sapiens	FBXL20	F-box and leucine rich repeat protein 20	GO:0099575 regulation of protein catabolic process at presynapse, modulating synaptic transmission;GO:0099171 presynaptic modulation of chemical synaptic transmission;GO:2000300 regulation of synaptic vesicle exocytosis			Microtubules(Approved)				0	0	0	1	0	0	0	1	0	1	1	0	0	0	0	0	0	0	0	0	0
8434	RECK	0	1	8434	Gene_ID	H. sapiens	8434	H. sapiens	RECK	reversion inducing cysteine rich protein with kazal motifs	GO:1904684 negative regulation of metalloendopeptidase activity;GO:1905049 negative regulation of metallopeptidase activity;GO:0090210 regulation of establishment of blood-brain barrier			Plasma membrane(Supported)				0	0	0	0	0	1	0	0	0	0	0	0	0	1	0	0	0	0	0	0	0
5126	PCSK2	0	1	5126	Gene_ID	H. sapiens	5126	H. sapiens	PCSK2	proprotein convertase subtilisin/kexin type 2	GO:0034231 islet amyloid polypeptide processing;GO:0034230 enkephalin processing;GO:0030070 insulin processing		Enzymes/{ENZYME proteins/Hydrolases,Peptidases/Serine-type peptidases}	Vesicles(Approved)	Insulin Human (Serine-type endopeptidase activity);Insulin Pork (Serine-type endopeptidase activity)		(M5957)HALLMARK PANCREAS BETA CELLS	0	0	0	0	0	0	0	0	0	1	0	0	0	0	0	0	0	0	0	0	0
148281	SYT6	0	1	148281	Gene_ID	H. sapiens	148281	H. sapiens	SYT6	synaptotagmin 6	GO:0099525 presynaptic dense core vesicle exocytosis;GO:0099011 neuronal dense core vesicle exocytosis;GO:0060478 acrosomal vesicle exocytosis			Vesicles(Uncertain)				0	0	0	1	0	0	0	1	0	1	0	0	0	0	0	0	0	0	0	0	0
80829	ZFP91	0	1	80829	Gene_ID	H. sapiens	80829	H. sapiens	ZFP91	ZFP91 zinc finger protein, atypical E3 ubiquitin ligase	GO:0007250 activation of NF-kappaB-inducing kinase activity;GO:0070534 protein K63-linked ubiquitination;GO:1901224 positive regulation of NIK/NF-kappaB signaling		Enzymes/ENZYME proteins/Transferases;Transcription factors/Zinc-coordinating DNA-binding domains	Nucleus(Supported)Nucleoli(Approved)		(M5883)NABA SECRETED FACTORS; (M5885)NABA MATRISOME ASSOCIATED; (M5889)NABA MATRISOME		0	0	0	0	0	0	0	0	0	0	0	0	0	0	0	0	0	0	0	0	0
3344	FOXN2	0	1	3344	Gene_ID	H. sapiens	3344	H. sapiens	FOXN2	forkhead box N2	GO:0035914 skeletal muscle cell differentiation;GO:0007519 skeletal muscle tissue development;GO:0060538 skeletal muscle organ development		Transcription factors/Helix-turn-helix domains	Nucleus;Vesicles(Supported)				0	0	0	0	0	0	0	0	0	0	0	0	0	0	0	0	0	0	0	0	0
1827	RCAN1	0	1	1827	Gene_ID	H. sapiens	1827	H. sapiens	RCAN1	regulator of calcineurin 1	GO:0070885 negative regulation of calcineurin-NFAT signaling cascade;GO:0106057 negative regulation of calcineurin-mediated signaling;GO:0070884 regulation of calcineurin-NFAT signaling cascade			Cytosol(Approved)		(M235)PID TCR CALCIUM PATHWAY; (M288)PID HES HEY PATHWAY; (M113)PID NFAT 3PATHWAY	(M5890)HALLMARK TNFA SIGNALING VIA NFKB	0	0	0	0	0	0	0	0	0	0	0	0	0	0	0	0	0	0	0	0	0
116443	GRIN3A	0	1	116443	Gene_ID	H. sapiens	116443	H. sapiens	GRIN3A	glutamate ionotropic receptor NMDA type subunit 3A	GO:0060134 prepulse inhibition;GO:2000300 regulation of synaptic vesicle exocytosis;GO:1902803 regulation of synaptic vesicle transport				L-Glutamic Acid (Protein phosphatase 2a binding);Tramadol (Protein phosphatase 2a binding);Methadone (Protein phosphatase 2a binding);Ethopropazine (Protein phosphatase 2a binding);Dextromethorphan (Protein phosphatase 2a binding);Procaine (Protein phosphatase 2a binding);Ethanol (Protein phosphatase 2a binding);Amantadine (Protein phosphatase 2a binding);Felbamate (Protein phosphatase 2a binding…			0	0	0	1	0	0	0	1	0	1	0	1	0	0	0	0	0	0	0	0	0
23512	SUZ12	0	1	23512	Gene_ID	H. sapiens	23512	H. sapiens	SUZ12	SUZ12 polycomb repressive complex 2 subunit	GO:0070734 histone H3-K27 methylation;GO:0070317 negative regulation of G0 to G1 transition;GO:0070316 regulation of G0 to G1 transition			Nuclear bodies;Nucleoli;Nucleus(Approved)				0	0	0	0	1	0	0	0	0	0	0	0	0	0	0	0	0	0	0	0	0
4087	SMAD2	0	1	4087	Gene_ID	H. sapiens	4087	H. sapiens	SMAD2	SMAD family member 2	GO:1900224 positive regulation of nodal signaling pathway involved in determination of lateral mesoderm left/right asymmetry;GO:1900175 regulation of nodal signaling pathway involved in determination of lateral mesoderm left/right asymmetry;GO:1900145 regulation of nodal signaling pathway involved in determination of left/right asymmetry		Transcription factors	Cytosol;Nucleoli;Nucleus(Supported)	Phosphonoserine (Ubiquitin protein ligase binding)	(M228)PID SMAD2 3PATHWAY; (M33)PID GLYPICAN 1PATHWAY; (M286)PID TGFBR PATHWAY	(M5923)HALLMARK PI3K AKT MTOR SIGNALING	0	0	0	0	0	0	0	0	0	1	0	1	0	1	0	1	1	1	0	1	0
196500	PIANP	0	1	196500	Gene_ID	H. sapiens	196500	H. sapiens	PIANP	PILR alpha associated neural protein	GO:0050776 regulation of immune response;GO:0002682 regulation of immune system process;GO:0006955 immune response			Nucleoplasm(Approved)				0	0	0	0	0	0	0	0	0	0	0	0	0	0	0	0	0	0	0	0	0
9752	PCDHA9	0	1	9752	Gene_ID	H. sapiens	9752	H. sapiens	PCDHA9	protocadherin alpha 9	GO:0007156 homophilic cell adhesion via plasma membrane adhesion molecules;GO:0098742 cell-cell adhesion via plasma-membrane adhesion molecules;GO:0098609 cell-cell adhesion							0	0	0	0	0	0	0	0	0	0	0	0	0	0	0	0	0	0	0	0	0
54545	MTMR12	0	1	54545	Gene_ID	H. sapiens	54545	H. sapiens	MTMR12	myotubularin related protein 12	GO:0006661 phosphatidylinositol biosynthetic process;GO:1901998 toxin transport;GO:0046474 glycerophospholipid biosynthetic process							0	0	0	0	0	0	0	0	0	0	0	0	0	0	0	0	0	0	0	0	0
399474	TMEM200B	0	1	399474	Gene_ID	H. sapiens	399474	H. sapiens	TMEM200B	transmembrane protein 200B								0	0	0	0	0	0	0	0	0	0	0	0	0	0	0	0	0	0	0	0	0
57472	CNOT6	0	1	57472	Gene_ID	H. sapiens	57472	H. sapiens	CNOT6	CCR4-NOT transcription complex subunit 6	GO:0006977 DNA damage response, signal transduction by p53 class mediator resulting in cell cycle arrest;GO:0072431 signal transduction involved in mitotic G1 DNA damage checkpoint;GO:0031571 mitotic G1 DNA damage checkpoint		Enzymes/ENZYME proteins/Hydrolases	Cytosol(Approved)			(M5922)HALLMARK UNFOLDED PROTEIN RESPONSE	0	0	0	0	0	0	0	0	0	0	0	0	0	0	0	0	0	0	0	0	0
6367	CCL22	1	0	6367	Gene_ID	H. sapiens	6367	H. sapiens	CCL22	C-C motif chemokine ligand 22	GO:0030593 neutrophil chemotaxis;GO:0048247 lymphocyte chemotaxis;GO:0002548 monocyte chemotaxis					(M5883)NABA SECRETED FACTORS; (M5885)NABA MATRISOME ASSOCIATED; (M5889)NABA MATRISOME	(M5932)HALLMARK INFLAMMATORY RESPONSE; (M5950)HALLMARK ALLOGRAFT REJECTION	1	0	1	0	0	0	0	0	0	0	0	0	0	0	0	0	0	0	0	0	1
27086	FOXP1	0	1	27086	Gene_ID	H. sapiens	27086	H. sapiens	FOXP1	forkhead box P1	GO:0061470 T follicular helper cell differentiation;GO:0050861 positive regulation of B cell receptor signaling pathway;GO:0060766 negative regulation of androgen receptor signaling pathway		Transcription factors/Helix-turn-helix domains	Nucleoplasm(Enhanced)				0	0	0	0	0	0	0	0	0	1	0	0	0	0	0	0	1	0	0	0	0
959	CD40LG	1	0	959	Gene_ID	H. sapiens	959	H. sapiens	CD40LG	CD40 ligand	GO:0045190 isotype switching;GO:0007257 activation of JUN kinase activity;GO:0002204 somatic recombination of immunoglobulin genes involved in immune response		CD markers			(M169)PID INTEGRIN2 PATHWAY; (M235)PID TCR CALCIUM PATHWAY; (M45)PID CD40 PATHWAY	(M5956)HALLMARK KRAS SIGNALING DN; (M5921)HALLMARK COMPLEMENT; (M5950)HALLMARK ALLOGRAFT REJECTION	1	0	1	0	0	0	0	0	0	1	0	0	0	0	1	0	0	0	0	0	1
26999	CYFIP2	0	1	26999	Gene_ID	H. sapiens	26999	H. sapiens	CYFIP2	cytoplasmic FMR1 interacting protein 2	GO:0051388 positive regulation of neurotrophin TRK receptor signaling pathway;GO:0097202 activation of cysteine-type endopeptidase activity;GO:0051386 regulation of neurotrophin TRK receptor signaling pathway			Cytosol;Plasma membrane(Supported)Endoplasmic reticulum(Approved)		(M156)PID ECADHERIN NASCENT AJ PATHWAY; (M232)PID ECADHERIN STABILIZATION PATHWAY; (M278)PID RAC1 PATHWAY	(M5939)HALLMARK P53 PATHWAY; (M5934)HALLMARK XENOBIOTIC METABOLISM	0	0	0	0	0	0	0	0	0	0	0	1	1	0	0	0	0	1	0	0	0
113178	SCAMP4	0	1	113178	Gene_ID	H. sapiens	113178	H. sapiens	SCAMP4	secretory carrier membrane protein 4	GO:0015031 protein transport;GO:0015833 peptide transport;GO:0042886 amide transport			Golgi apparatus;Lipid droplets;Plasma membrane;Vesicles(Approved)				0	0	0	0	0	0	0	0	0	0	0	0	0	0	0	0	0	0	0	0	0
3625	INHBB	0	1	3625	Gene_ID	H. sapiens	3625	H. sapiens	INHBB	inhibin subunit beta B	GO:0046882 negative regulation of follicle-stimulating hormone secretion;GO:0046881 positive regulation of follicle-stimulating hormone secretion;GO:0048178 negative regulation of hepatocyte growth factor biosynthetic process					(M5883)NABA SECRETED FACTORS; (M5885)NABA MATRISOME ASSOCIATED; (M5889)NABA MATRISOME	(M5950)HALLMARK ALLOGRAFT REJECTION; (M5906)HALLMARK ESTROGEN RESPONSE EARLY; (M5939)HALLMARK P53 PATHWAY	0	0	0	0	0	0	0	0	0	1	0	0	0	0	0	0	0	1	1	1	0
11320	MGAT4A	0	1	11320	Gene_ID	H. sapiens	11320	H. sapiens	MGAT4A	alpha-1,3-mannosyl-glycoprotein 4-beta-N-acetylglucosaminyltransferase A	GO:0006491 N-glycan processing;GO:0006487 protein N-linked glycosylation;GO:0043687 post-translational protein modification		Enzymes/ENZYME proteins/Transferases	Golgi apparatus(Approved)				0	0	0	0	0	0	0	0	0	0	0	0	0	0	0	0	0	0	0	0	0
1627	DBN1	0	1	1627	Gene_ID	H. sapiens	1627	H. sapiens	DBN1	drebrin 1	GO:0061003 positive regulation of dendritic spine morphogenesis;GO:1902685 positive regulation of receptor localization to synapse;GO:0045773 positive regulation of axon extension			Actin filaments(Supported)Plasma membrane(Approved)				0	0	0	1	0	0	0	0	0	0	0	0	1	1	0	0	0	0	0	0	0
83857	TMTC1	0	1	83857	Gene_ID	H. sapiens	83857	H. sapiens	TMTC1	transmembrane O-mannosyltransferase targeting cadherins 1	GO:0035269 protein O-linked mannosylation;GO:0035268 protein mannosylation;GO:0006493 protein O-linked glycosylation			Cytosol;Nucleoplasm(Approved)				0	0	0	0	0	0	0	0	0	0	0	0	0	0	0	0	0	0	0	0	0
85407	NKD1	0	1	85407	Gene_ID	H. sapiens	85407	H. sapiens	NKD1	NKD inhibitor of WNT signaling pathway 1	GO:1901231 positive regulation of non-canonical Wnt signaling pathway via JNK cascade;GO:0090249 regulation of cell motility involved in somitogenic axis elongation;GO:1901233 negative regulation of convergent extension involved in axis elongation			Nucleoli fibrillar center(Approved)		(M17761)ST WNT BETA CATENIN PATHWAY; (M70)PID PS1 PATHWAY; (M5493)WNT SIGNALING	(M5895)HALLMARK WNT BETA CATENIN SIGNALING	0	0	0	0	0	0	0	0	0	0	0	0	1	1	0	0	1	0	0	1	0
648	BMI1	0	1	648	Gene_ID	H. sapiens	648	H. sapiens	BMI1	BMI1 proto-oncogene, polycomb ring finger	GO:0036353 histone H2A-K119 monoubiquitination;GO:0035518 histone H2A monoubiquitination;GO:0070317 negative regulation of G0 to G1 transition			Cytosol;Nuclear bodies;Nucleoli;Nucleus(Approved)		(M66)PID MYC ACTIV PATHWAY		0	0	0	0	0	0	0	0	0	0	0	0	0	0	0	0	0	0	0	0	0
285172	FAM126B	0	1	285172	Gene_ID	H. sapiens	285172	H. sapiens	FAM126B	family with sequence similarity 126 member B	GO:0046854 phosphatidylinositol phosphorylation;GO:0046834 lipid phosphorylation;GO:0046488 phosphatidylinositol metabolic process			Cell Junctions(Supported)Nucleus(Approved)			(M5947)HALLMARK IL2 STAT5 SIGNALING	0	0	0	0	0	0	0	0	0	0	0	0	0	0	0	0	0	0	0	0	0
29907	SNX15	0	1	29907	Gene_ID	H. sapiens	29907	H. sapiens	SNX15	sorting nexin 15	GO:0006886 intracellular protein transport;GO:0015031 protein transport;GO:0015833 peptide transport			Cytosol(Supported)Nucleoli(Approved)				0	0	0	0	0	0	0	0	0	0	0	0	0	0	0	0	0	0	0	0	0
80309	SPHKAP	0	1	80309	Gene_ID	H. sapiens	80309	H. sapiens	SPHKAP	SPHK1 interactor, AKAP domain containing	GO:0006928 movement of cell or subcellular component;GO:0008104 protein localization;GO:0033036 macromolecule localization							0	0	0	0	0	0	0	0	0	0	0	0	0	0	0	0	0	0	0	0	0
55802	DCP1A	0	1	55802	Gene_ID	H. sapiens	55802	H. sapiens	DCP1A	decapping mRNA 1A	GO:0031087 deadenylation-independent decapping of nuclear-transcribed mRNA;GO:0000290 deadenylation-dependent decapping of nuclear-transcribed mRNA;GO:0031086 nuclear-transcribed mRNA catabolic process, deadenylation-independent decay		Transporters/Primary Active Transporters	Cytoplasmic bodies(Supported)		(M2)PID SMAD2 3NUCLEAR PATHWAY	(M5922)HALLMARK UNFOLDED PROTEIN RESPONSE	0	0	0	0	0	0	0	0	0	0	0	0	0	0	0	0	0	0	0	1	0
6619	SNAPC3	0	1	6619	Gene_ID	H. sapiens	6619	H. sapiens	SNAPC3	small nuclear RNA activating complex polypeptide 3	GO:0042795 snRNA transcription by RNA polymerase II;GO:0009301 snRNA transcription;GO:0006383 transcription by RNA polymerase III			Nucleus(Supported)Nuclear bodies;Nucleoli(Approved)				0	0	0	0	0	0	0	0	0	0	0	0	0	0	0	0	0	0	0	0	0
140730	RIMS4	0	1	140730	Gene_ID	H. sapiens	140730	H. sapiens	RIMS4	regulating synaptic membrane exocytosis 4	GO:0048791 calcium ion-regulated exocytosis of neurotransmitter;GO:2000300 regulation of synaptic vesicle exocytosis;GO:1902803 regulation of synaptic vesicle transport			Nucleoplasm(Approved)				0	0	0	1	0	0	0	1	0	1	0	0	0	0	0	0	0	0	0	0	0
26207	PITPNC1	0	1	26207	Gene_ID	H. sapiens	26207	H. sapiens	PITPNC1	phosphatidylinositol transfer protein cytoplasmic 1	GO:0015914 phospholipid transport;GO:0015748 organophosphate ester transport;GO:0006869 lipid transport			Cytosol;Nucleoplasm(Approved)			(M5939)HALLMARK P53 PATHWAY	0	0	0	0	0	0	0	0	0	0	0	0	0	0	0	0	0	0	0	0	0
65124	SOWAHC	0	1	65124	Gene_ID	H. sapiens	65124	H. sapiens	SOWAHC	sosondowah ankyrin repeat domain family member C				Cytosol(Approved)			(M5905)HALLMARK ADIPOGENESIS	0	0	0	0	0	0	0	0	0	0	0	0	0	0	0	0	0	0	0	0	0
4283	CXCL9	1	0	4283	Gene_ID	H. sapiens	4283	H. sapiens	CXCL9	C-X-C motif chemokine ligand 9	GO:0051281 positive regulation of release of sequestered calcium ion into cytosol;GO:0051279 regulation of release of sequestered calcium ion into cytosol;GO:0010524 positive regulation of calcium ion transport into cytosol					(M196)PID IL23 PATHWAY; (M222)PID CXCR3 PATHWAY; (M5883)NABA SECRETED FACTORS	(M5897)HALLMARK IL6 JAK STAT3 SIGNALING; (M5913)HALLMARK INTERFERON GAMMA RESPONSE; (M5932)HALLMARK INFLAMMATORY RESPONSE	1	1	1	0	0	0	0	0	0	0	0	0	0	0	0	0	0	0	0	0	1
5335	PLCG1	0	1	5335	Gene_ID	H. sapiens	5335	H. sapiens	PLCG1	phospholipase C gamma 1	GO:0051281 positive regulation of release of sequestered calcium ion into cytosol;GO:0051279 regulation of release of sequestered calcium ion into cytosol;GO:0010524 positive regulation of calcium ion transport into cytosol		Enzymes/ENZYME proteins/Hydrolases;RAS pathway related proteins	Cytosol(Supported)		(M64)PID S1P S1P4 PATHWAY; (M103)PID S1P S1P1 PATHWAY; (M184)PID ECADHERIN KERATINOCYTE PATHWAY	(M5923)HALLMARK PI3K AKT MTOR SIGNALING; (M5915)HALLMARK APICAL JUNCTION	0	0	0	1	0	1	0	0	0	0	0	1	1	1	0	0	0	1	0	0	0
1555	CYP2B6	0	1	1555	Gene_ID	H. sapiens	1555	H. sapiens	CYP2B6	cytochrome P450 family 2 subfamily B member 6	GO:0019373 epoxygenase P450 pathway;GO:0019369 arachidonic acid metabolic process;GO:0001676 long-chain fatty acid metabolic process			Cytosol;Nuclear membrane(Approved)Nucleoplasm(Uncertain)	4-(4-Chlorophenyl)Imidazole (Steroid hydroxylase activity);Cyclohexyl-pentyl-maltoside (Steroid hydroxylase activity);Bifonazole (Steroid hydroxylase activity);1-(biphenyl-4-ylmethyl)-1H-imidazole (Steroid hydroxylase activity)			0	0	0	0	0	0	0	0	0	0	0	0	0	0	0	0	0	0	0	0	0
1024	CDK8	0	1	1024	Gene_ID	H. sapiens	1024	H. sapiens	CDK8	cyclin dependent kinase 8	GO:0006367 transcription initiation from RNA polymerase II promoter;GO:0006352 DNA-templated transcription, initiation;GO:0045944 positive regulation of transcription by RNA polymerase II	CMGC Ser/Thr protein kinase family	Enzymes/{ENZYME proteins/Transferases,Kinases/CMGC Ser/Thr protein kinases}	Nucleus(Approved)	Flavopiridol (Ubiquitin protein ligase activity)		(M5915)HALLMARK APICAL JUNCTION	0	0	0	0	0	0	0	0	0	0	0	0	0	0	0	0	0	0	0	1	0
10254	STAM2	0	1	10254	Gene_ID	H. sapiens	10254	H. sapiens	STAM2	signal transducing adaptor molecule 2	GO:0036258 multivesicular body assembly;GO:0042059 negative regulation of epidermal growth factor receptor signaling pathway;GO:0036257 multivesicular body organization			Vesicles(Supported)Cytosol;Nucleoplasm(Approved)		(M122)PID IL2 1PATHWAY	(M5897)HALLMARK IL6 JAK STAT3 SIGNALING; (M5951)HALLMARK SPERMATOGENESIS	0	0	0	0	0	0	0	0	0	0	0	0	0	0	0	0	0	0	0	0	0
777	CACNA1E	0	1	777	Gene_ID	H. sapiens	777	H. sapiens	CACNA1E	calcium voltage-gated channel subunit alpha1 E	GO:0050796 regulation of insulin secretion;GO:0070509 calcium ion import;GO:0030073 insulin secretion		Voltage-gated ion channels/Voltage-Gated Calcium Channels	Actin filaments;Cytosol;Plasma membrane(Approved)				0	0	0	1	0	0	0	0	0	1	0	0	0	0	0	0	0	0	0	0	0
56144	PCDHA4	0	1	56144	Gene_ID	H. sapiens	56144	H. sapiens	PCDHA4	protocadherin alpha 4	GO:0007156 homophilic cell adhesion via plasma membrane adhesion molecules;GO:0098742 cell-cell adhesion via plasma-membrane adhesion molecules;GO:0098609 cell-cell adhesion			Plasma membrane(Supported)Cytosol;Nucleoplasm(Approved)				0	0	0	0	0	0	0	0	0	0	0	0	0	0	0	0	0	0	0	0	0
23126	POGZ	0	1	23126	Gene_ID	H. sapiens	23126	H. sapiens	POGZ	pogo transposable element derived with ZNF domain	GO:0051382 kinetochore assembly;GO:0007064 mitotic sister chromatid cohesion;GO:0034508 centromere complex assembly		Transcription factors/Zinc-coordinating DNA-binding domains	Nucleoplasm(Enhanced)				0	0	0	0	0	0	0	0	0	0	0	0	0	0	0	0	0	0	0	0	0
58191	CXCL16	1	0	58191	Gene_ID	H. sapiens	58191	H. sapiens	CXCL16	C-X-C motif chemokine ligand 16	GO:0010818 T cell chemotaxis;GO:0048247 lymphocyte chemotaxis;GO:0072678 T cell migration		Transporters	Golgi apparatus;Vesicles(Approved)			(M5892)HALLMARK CHOLESTEROL HOMEOSTASIS	1	0	0	0	0	0	0	0	0	0	0	0	0	0	0	0	0	0	0	0	1
55366	LGR4	0	1	55366	Gene_ID	H. sapiens	55366	H. sapiens	LGR4	leucine rich repeat containing G protein-coupled receptor 4	GO:0090190 positive regulation of branching involved in ureteric bud morphogenesis;GO:0090189 regulation of branching involved in ureteric bud morphogenesis;GO:0072282 metanephric nephron tubule morphogenesis		G-protein coupled receptors/GPCRs excl olfactory receptors	Microtubule organizing center(Approved)				0	0	0	0	0	0	0	0	0	1	0	0	0	0	0	0	1	0	1	0	0
3797	KIF3C	0	1	3797	Gene_ID	H. sapiens	3797	H. sapiens	KIF3C	kinesin family member 3C	GO:0035735 intraciliary transport involved in cilium assembly;GO:0019886 antigen processing and presentation of exogenous peptide antigen via MHC class II;GO:0002495 antigen processing and presentation of peptide antigen via MHC class II			Intermediate filaments;Nuclear bodies;Nuclear membrane(Approved)			(M5893)HALLMARK MITOTIC SPINDLE	0	0	0	0	0	0	0	1	0	0	0	0	0	0	0	0	0	0	0	0	0
3575	IL7R	1	0	3575	Gene_ID	H. sapiens	3575	H. sapiens	IL7R	interleukin 7 receptor	GO:0001915 negative regulation of T cell mediated cytotoxicity;GO:0033089 positive regulation of T cell differentiation in thymus;GO:0070233 negative regulation of T cell apoptotic process		CD markers	Plasma membrane(Supported)Microtubule organizing center(Uncertain)			(M5932)HALLMARK INFLAMMATORY RESPONSE; (M5953)HALLMARK KRAS SIGNALING UP; (M5890)HALLMARK TNFA SIGNALING VIA NFKB	1	0	1	0	0	0	0	0	0	0	0	0	1	0	1	0	0	0	0	0	1
55964	SEPTIN3	0	1	55964	Gene_ID	H. sapiens	55964	H. sapiens	SEPTIN3	septin 3	GO:0061640 cytoskeleton-dependent cytokinesis;GO:0000910 cytokinesis;GO:0051301 cell division			Actin filaments;Nucleoplasm;Plasma membrane(Approved)				0	0	0	0	0	0	0	0	0	0	0	0	0	0	0	0	0	0	0	0	0
3358	HTR2C	0	1	3358	Gene_ID	H. sapiens	3358	H. sapiens	HTR2C	5-hydroxytryptamine receptor 2C	GO:0043397 regulation of corticotropin-releasing hormone secretion;GO:0010513 positive regulation of phosphatidylinositol biosynthetic process;GO:0043396 corticotropin-releasing hormone secretion		G-protein coupled receptors/{GPCRs excl olfactory receptors,Serotonin receptors}		Tramadol (Serotonin receptor activity);Ziprasidone (Serotonin receptor activity);Methysergide (Serotonin receptor activity);Cabergoline (Serotonin receptor activity);Ropinirole (Serotonin receptor activity);Amitriptyline (Serotonin receptor activity);Olanzapine (Serotonin receptor activity);Clozapine (Serotonin receptor activity);Mirtazapine (Serotonin receptor activity);Loxapine (Serotonin recep…			0	0	0	1	0	0	0	1	0	1	1	0	0	0	0	0	0	0	0	0	0
23114	NFASC	0	1	23114	Gene_ID	H. sapiens	23114	H. sapiens	NFASC	neurofascin	GO:0045162 clustering of voltage-gated sodium channels;GO:0030913 paranodal junction assembly;GO:0002175 protein localization to paranode region of axon						(M5915)HALLMARK APICAL JUNCTION	0	0	0	0	0	0	0	1	0	0	0	0	1	0	0	0	0	0	0	0	0
1234	CCR5	1	0	1234	Gene_ID	H. sapiens	1234	H. sapiens	CCR5	C-C motif chemokine receptor 5 (gene/pseudogene)	GO:0014808 release of sequestered calcium ion into cytosol by sarcoplasmic reticulum;GO:0019064 fusion of virus membrane with host plasma membrane;GO:1903514 release of sequestered calcium ion into cytosol by endoplasmic reticulum		CD markers;G-protein coupled receptors/{Chemokines and chemotactic factors receptors,GPCRs excl olfactory receptors}		Maraviroc (Virus receptor activity);INCB9471 (Virus receptor activity);AMD-070 (Virus receptor activity)	(M54)PID IL12 2PATHWAY	(M5950)HALLMARK ALLOGRAFT REJECTION	1	1	1	0	0	0	0	0	0	0	0	0	0	0	0	0	0	0	0	0	1
9783	RIMS3	0	1	9783	Gene_ID	H. sapiens	9783	H. sapiens	RIMS3	regulating synaptic membrane exocytosis 3	GO:0048791 calcium ion-regulated exocytosis of neurotransmitter;GO:2000300 regulation of synaptic vesicle exocytosis;GO:1902803 regulation of synaptic vesicle transport			Mitochondria;Nucleoli(Approved)				0	0	0	1	0	0	0	1	0	1	0	0	0	0	0	0	0	0	0	0	0
2752	GLUL	0	1	2752	Gene_ID	H. sapiens	2752	H. sapiens	GLUL	glutamate-ammonia ligase	GO:0019676 ammonia assimilation cycle;GO:0006542 glutamine biosynthetic process;GO:0006538 glutamate catabolic process		Enzymes/ENZYME proteins/Ligase;Enzymes/ENZYME proteins/Lyases	Cytosol(Enhanced)Mitochondria(Supported)	L-Glutamine (Manganese ion binding);L-Glutamic Acid (Manganese ion binding)		(M5935)HALLMARK FATTY ACID METABOLISM	0	0	0	1	0	1	0	1	0	1	0	0	0	0	0	0	0	0	0	0	0
10725	NFAT5	0	1	10725	Gene_ID	H. sapiens	10725	H. sapiens	NFAT5	nuclear factor of activated T cells 5	GO:1904996 positive regulation of leukocyte adhesion to vascular endothelial cell;GO:0070884 regulation of calcineurin-NFAT signaling cascade;GO:1904994 regulation of leukocyte adhesion to vascular endothelial cell		Transcription factors/Immunoglobulin fold	Cytosol;Nucleus(Supported)		(M16518)ST WNT CA2 CYCLIC GMP PATHWAY; (M3501)ST B CELL ANTIGEN RECEPTOR; (M9526)ST T CELL SIGNAL TRANSDUCTION	(M5890)HALLMARK TNFA SIGNALING VIA NFKB	0	0	0	0	0	0	0	0	0	0	0	0	0	0	1	0	0	0	0	0	0
27115	PDE7B	0	1	27115	Gene_ID	H. sapiens	27115	H. sapiens	PDE7B	phosphodiesterase 7B	GO:0006198 cAMP catabolic process;GO:0009214 cyclic nucleotide catabolic process;GO:0009154 purine ribonucleotide catabolic process		Enzymes/ENZYME proteins/Hydrolases	Nucleoplasm(Approved)	Dyphylline (Metal ion binding);Ketotifen (Metal ion binding)			0	0	0	1	0	0	0	0	0	0	0	0	0	0	0	0	0	0	0	0	0
607	BCL9	0	1	607	Gene_ID	H. sapiens	607	H. sapiens	BCL9	BCL9 transcription coactivator	GO:0014908 myotube differentiation involved in skeletal muscle regeneration;GO:1904837 beta-catenin-TCF complex assembly;GO:0043403 skeletal muscle tissue regeneration			Nuclear bodies;Nucleoplasm(Approved)		(M223)PID BETA CATENIN NUC PATHWAY; (M5493)WNT SIGNALING		0	0	0	0	0	0	0	0	0	0	0	0	0	0	0	0	0	1	0	0	0
284340	CXCL17	1	0	284340	Gene_ID	H. sapiens	284340	H. sapiens	CXCL17	C-X-C motif chemokine ligand 17	GO:0010759 positive regulation of macrophage chemotaxis;GO:0090026 positive regulation of monocyte chemotaxis;GO:1905523 positive regulation of macrophage migration							1	1	1	0	0	1	0	0	0	0	0	0	0	0	0	0	0	0	0	0	1
286343	LURAP1L	0	1	286343	Gene_ID	H. sapiens	286343	H. sapiens	LURAP1L	leucine rich adaptor protein 1 like	GO:0043123 positive regulation of I-kappaB kinase/NF-kappaB signaling;GO:0043122 regulation of I-kappaB kinase/NF-kappaB signaling;GO:0007249 I-kappaB kinase/NF-kappaB signaling			Nucleoli;Nucleus(Approved)				0	0	0	0	0	0	0	0	0	0	0	0	0	0	0	0	0	0	0	0	0
8682	PEA15	0	1	8682	Gene_ID	H. sapiens	8682	H. sapiens	PEA15	proliferation and apoptosis adaptor protein 15	GO:0046325 negative regulation of glucose import;GO:0010829 negative regulation of glucose transmembrane transport;GO:1902043 positive regulation of extrinsic apoptotic signaling pathway via death domain receptors			Cytosol;Nucleus(Approved)		(M19)PID P73PATHWAY	(M5902)HALLMARK APOPTOSIS	0	0	0	0	0	0	0	0	0	0	0	0	0	0	0	0	0	0	0	0	0
10166	SLC25A15	0	1	10166	Gene_ID	H. sapiens	10166	H. sapiens	SLC25A15	solute carrier family 25 member 15	GO:1990575 mitochondrial L-ornithine transmembrane transport;GO:1903352 L-ornithine transmembrane transport;GO:0015822 ornithine transport		Transporters/Electrochemical Potential-driven transporters		L-Ornithine (L-ornithine transmembrane transporter activity)			0	0	0	0	0	0	0	0	0	0	0	0	0	0	0	0	0	0	0	0	0
65979	PHACTR4	0	1	65979	Gene_ID	H. sapiens	65979	H. sapiens	PHACTR4	phosphatase and actin regulator 4	GO:0061386 closure of optic fissure;GO:0002072 optic cup morphogenesis involved in camera-type eye development;GO:2001045 negative regulation of integrin-mediated signaling pathway			Cytosol;Intermediate filaments;Plasma membrane(Approved)				0	0	0	0	0	0	0	0	0	0	0	0	0	1	0	1	1	0	0	0	0
27154	BRPF3	0	1	27154	Gene_ID	H. sapiens	27154	H. sapiens	BRPF3	bromodomain and PHD finger containing 3	GO:0043966 histone H3 acetylation;GO:0002576 platelet degranulation;GO:0016573 histone acetylation			Mitochondria;Nucleoplasm(Approved)			(M5921)HALLMARK COMPLEMENT	0	0	0	0	0	0	0	1	0	0	0	0	0	0	0	0	0	0	0	0	0
10735	STAG2	0	1	10735	Gene_ID	H. sapiens	10735	H. sapiens	STAG2	stromal antigen 2	GO:1901673 regulation of mitotic spindle assembly;GO:0090169 regulation of spindle assembly;GO:0060236 regulation of mitotic spindle organization					(M129)PID PLK1 PATHWAY		0	0	0	0	0	0	0	0	0	0	0	0	0	0	0	0	0	0	0	1	0
66036	MTMR9	0	1	66036	Gene_ID	H. sapiens	66036	H. sapiens	MTMR9	myotubularin related protein 9	GO:0060304 regulation of phosphatidylinositol dephosphorylation;GO:0010922 positive regulation of phosphatase activity;GO:0046856 phosphatidylinositol dephosphorylation			Actin filaments;Centrosome(Approved)				0	0	0	0	0	0	0	0	0	0	0	0	0	0	0	0	0	0	0	0	0
58476	TP53INP2	0	1	58476	Gene_ID	H. sapiens	58476	H. sapiens	TP53INP2	tumor protein p53 inducible nuclear protein 2	GO:0000045 autophagosome assembly;GO:0010508 positive regulation of autophagy;GO:1903828 negative regulation of cellular protein localization						(M5935)HALLMARK FATTY ACID METABOLISM	0	0	0	0	0	0	0	0	0	0	0	0	0	0	0	0	0	0	0	0	0
6789	STK4	0	1	6789	Gene_ID	H. sapiens	6789	H. sapiens	STK4	serine/threonine kinase 4	GO:1904237 positive regulation of substrate-dependent cell migration, cell attachment to substrate;GO:1905461 positive regulation of vascular associated smooth muscle cell apoptotic process;GO:0060800 regulation of cell differentiation involved in embryonic placenta development	STE Ser/Thr protein kinase family	Enzymes/{ENZYME proteins/Transferases,Kinases/STE Ser/Thr protein kinases};RAS pathway related proteins	Cytosol;Nucleoplasm(Enhanced)Nuclear bodies(Supported)				0	0	0	0	0	1	0	0	0	0	0	0	1	1	1	0	1	0	1	0	0
9788	MTSS1	0	1	9788	Gene_ID	H. sapiens	9788	H. sapiens	MTSS1	MTSS I-BAR domain containing 1	GO:0072160 nephron tubule epithelial cell differentiation;GO:2001013 epithelial cell proliferation involved in renal tubule morphogenesis;GO:0072102 glomerulus morphogenesis					(M219)PID HEDGEHOG GLI PATHWAY		0	0	0	0	0	0	0	0	0	0	0	0	0	0	0	0	1	0	0	0	0
55870	ASH1L	0	1	55870	Gene_ID	H. sapiens	55870	H. sapiens	ASH1L	ASH1 like histone lysine methyltransferase	GO:0097676 histone H3-K36 dimethylation;GO:1903699 tarsal gland development;GO:1903709 uterine gland development		Enzymes/ENZYME proteins/Transferases	Nucleoplasm(Supported)Golgi apparatus(Approved)				0	0	0	0	0	0	0	0	0	0	0	0	0	1	0	0	0	0	1	0	0
2764	GMFB	0	1	2764	Gene_ID	H. sapiens	2764	H. sapiens	GMFB	glia maturation factor beta	GO:0034316 negative regulation of Arp2/3 complex-mediated actin nucleation;GO:0051126 negative regulation of actin nucleation;GO:0034315 regulation of Arp2/3 complex-mediated actin nucleation			Cytosol;Nuclear bodies;Nucleoplasm(Approved)			(M5921)HALLMARK COMPLEMENT	0	0	0	0	1	0	0	0	0	0	1	0	1	0	0	0	0	0	0	0	0
288	ANK3	0	1	288	Gene_ID	H. sapiens	288	H. sapiens	ANK3	ankyrin 3	GO:1902260 negative regulation of delayed rectifier potassium channel activity;GO:1900827 positive regulation of membrane depolarization during cardiac muscle cell action potential;GO:1903817 negative regulation of voltage-gated potassium channel activity			Plasma membrane(Approved)				0	0	0	0	0	0	0	1	0	0	0	1	1	0	1	0	0	0	0	0	0
6900	CNTN2	0	1	6900	Gene_ID	H. sapiens	6900	H. sapiens	CNTN2	contactin 2	GO:0021853 cerebral cortex GABAergic interneuron migration;GO:0021830 interneuron migration from the subpallium to the cortex;GO:0060168 positive regulation of adenosine receptor signaling pathway		Transporters/Accessory Factors Involved in Transport					0	0	0	1	1	0	1	0	0	0	1	0	1	0	0	0	0	0	0	0	0
58487	CREBZF	0	1	58487	Gene_ID	H. sapiens	58487	H. sapiens	CREBZF	CREB/ATF bZIP transcription factor	GO:0045814 negative regulation of gene expression, epigenetic;GO:0009615 response to virus;GO:0051090 regulation of DNA-binding transcription factor activity		Transcription factors/Basic domains	Mitochondria;Nucleus(Approved)				0	0	0	0	0	0	0	0	0	0	0	0	0	0	0	0	0	0	0	0	0
80012	PHC3	0	1	80012	Gene_ID	H. sapiens	80012	H. sapiens	PHC3	polyhomeotic homolog 3	GO:0070317 negative regulation of G0 to G1 transition;GO:0070316 regulation of G0 to G1 transition;GO:0045023 G0 to G1 transition			Nucleus(Supported)				0	0	0	0	0	0	0	0	0	0	0	0	0	0	0	0	0	0	0	0	0
359948	IRF2BP2	0	1	359948	Gene_ID	H. sapiens	359948	H. sapiens	IRF2BP2	interferon regulatory factor 2 binding protein 2	GO:0002327 immature B cell differentiation;GO:0030183 B cell differentiation;GO:0030098 lymphocyte differentiation			Nucleoplasm(Enhanced)				0	0	0	0	0	0	0	0	0	0	0	0	0	0	0	0	0	0	0	0	0
23013	SPEN	0	1	23013	Gene_ID	H. sapiens	23013	H. sapiens	SPEN	spen family transcriptional repressor	GO:0000122 negative regulation of transcription by RNA polymerase II;GO:0050769 positive regulation of neurogenesis;GO:0007219 Notch signaling pathway			Nucleoplasm(Enhanced)		(M288)PID HES HEY PATHWAY; (M17)PID NOTCH PATHWAY		0	0	0	0	0	0	0	0	0	0	0	0	1	0	0	0	0	0	0	0	0
8864	PER2	0	1	8864	Gene_ID	H. sapiens	8864	H. sapiens	PER2	period circadian regulator 2	GO:0051946 regulation of glutamate uptake involved in transmission of nerve impulse;GO:0051935 glutamate reuptake;GO:0002036 regulation of L-glutamate import across plasma membrane					(M95)PID CIRCADIAN PATHWAY		0	0	0	0	0	0	0	1	0	1	0	0	1	0	0	0	0	0	0	0	0
827	CAPN6	0	1	827	Gene_ID	H. sapiens	827	H. sapiens	CAPN6	calpain 6	GO:0001578 microtubule bundle formation;GO:0051493 regulation of cytoskeleton organization;GO:0000226 microtubule cytoskeleton organization		Enzymes/Peptidases/Cysteine-type peptidases	Cytosol(Uncertain)				0	0	0	0	0	0	0	0	0	0	0	0	0	0	0	0	0	0	0	0	0
80232	WDR26	0	1	80232	Gene_ID	H. sapiens	80232	H. sapiens	WDR26	WD repeat domain 26				Cytosol;Nucleoplasm(Enhanced)				0	0	0	0	0	0	0	0	0	0	0	0	0	0	0	0	0	0	0	0	0
79718	TBL1XR1	0	1	79718	Gene_ID	H. sapiens	79718	H. sapiens	TBL1XR1	TBL1X receptor 1	GO:0060613 fat pad development;GO:0001835 blastocyst hatching;GO:0090207 regulation of triglyceride metabolic process			Nucleoplasm(Approved)		(M223)PID BETA CATENIN NUC PATHWAY		0	0	0	0	0	0	0	0	0	0	0	0	0	1	0	0	0	0	0	0	0
51555	PEX5L	0	1	51555	Gene_ID	H. sapiens	51555	H. sapiens	PEX5L	peroxisomal biogenesis factor 5 like	GO:0016560 protein import into peroxisome matrix, docking;GO:0016558 protein import into peroxisome matrix;GO:0006625 protein targeting to peroxisome							0	0	0	0	0	0	0	0	0	0	0	0	0	0	0	0	0	0	0	0	0
23527	ACAP2	0	1	23527	Gene_ID	H. sapiens	23527	H. sapiens	ACAP2	ArfGAP with coiled-coil, ankyrin repeat and PH domains 2	GO:1990090 cellular response to nerve growth factor stimulus;GO:0032456 endocytic recycling;GO:1990089 response to nerve growth factor			Endosomes(Approved)		(M86)PID ARF6 PATHWAY		0	0	0	0	0	0	0	0	0	0	0	0	0	0	0	0	0	1	0	0	0
5058	PAK1	0	1	5058	Gene_ID	H. sapiens	5058	H. sapiens	PAK1	p21 (RAC1) activated kinase 1	GO:0061052 negative regulation of cell growth involved in cardiac muscle cell development;GO:0033148 positive regulation of intracellular estrogen receptor signaling pathway;GO:0046628 positive regulation of insulin receptor signaling pathway	STE Ser/Thr protein kinase family	Enzymes/{ENZYME proteins/Transferases,Kinases/STE Ser/Thr protein kinases};RAS pathway related proteins	Cytosol;Plasma membrane(Supported)		(M273)PID EPHA2 FWD PATHWAY; (M268)PID S1P S1P2 PATHWAY; (M242)PID AURORA A PATHWAY	(M5902)HALLMARK APOPTOSIS	0	0	0	0	1	0	1	1	0	0	0	1	1	0	1	0	1	0	0	0	0
56977	STOX2	0	1	56977	Gene_ID	H. sapiens	56977	H. sapiens	STOX2	storkhead box 2	GO:0001893 maternal placenta development;GO:0060135 maternal process involved in female pregnancy;GO:0001890 placenta development			Actin filaments;Cytosol;Nucleoplasm(Uncertain)				0	0	0	0	0	0	0	0	0	0	0	0	0	1	0	0	0	0	1	0	0
5775	PTPN4	0	1	5775	Gene_ID	H. sapiens	5775	H. sapiens	PTPN4	protein tyrosine phosphatase non-receptor type 4	GO:0035335 peptidyl-tyrosine dephosphorylation;GO:0006470 protein dephosphorylation;GO:0071345 cellular response to cytokine stimulus		Enzymes/ENZYME proteins/Hydrolases	Cytosol;Nucleus;Plasma membrane(Approved)	Alendronic acid (Non-membrane spanning protein tyrosine phosphatase activity)			0	0	0	0	0	0	0	0	0	0	0	0	0	0	0	0	0	0	0	0	0
22893	BAHD1	0	1	22893	Gene_ID	H. sapiens	22893	H. sapiens	BAHD1	bromo adjacent homology domain containing 1	GO:0031507 heterochromatin assembly;GO:0070828 heterochromatin organization;GO:0031497 chromatin assembly			Nucleoplasm(Supported)				0	0	0	0	0	0	0	0	0	0	0	0	0	0	0	0	0	0	0	0	0
11176	BAZ2A	0	1	11176	Gene_ID	H. sapiens	11176	H. sapiens	BAZ2A	bromodomain adjacent to zinc finger domain 2A	GO:0001188 RNA polymerase I preinitiation complex assembly;GO:0000183 chromatin silencing at rDNA;GO:0006361 transcription initiation from RNA polymerase I promoter			Nuclear speckles(Enhanced)			(M5905)HALLMARK ADIPOGENESIS	0	0	0	0	0	0	0	0	0	0	0	0	0	0	0	0	0	0	0	0	0
799	CALCR	0	1	799	Gene_ID	H. sapiens	799	H. sapiens	CALCR	calcitonin receptor	GO:1905665 positive regulation of calcium ion import across plasma membrane;GO:1905664 regulation of calcium ion import across plasma membrane;GO:0098703 calcium ion import across plasma membrane				Salmon Calcitonin (Receptor activity);Pramlintide (Receptor activity)		(M5906)HALLMARK ESTROGEN RESPONSE EARLY; (M5907)HALLMARK ESTROGEN RESPONSE LATE	0	0	0	0	0	0	0	0	0	0	0	0	0	0	0	0	0	0	0	0	0
815	CAMK2A	0	1	815	Gene_ID	H. sapiens	815	H. sapiens	CAMK2A	calcium/calmodulin dependent protein kinase II alpha	GO:1990443 peptidyl-threonine autophosphorylation;GO:0010666 positive regulation of cardiac muscle cell apoptotic process;GO:0038166 angiotensin-activated signaling pathway	CAMK Ser/Thr protein kinase family	Enzymes/{ENZYME proteins/Transferases,Kinases/CAMK Ser/Thr protein kinases}	Cell Junctions;Plasma membrane(Supported)Cytosol(Approved)	Hexatantalum Dodecabromide (Protein serine/threonine kinase activity);1,4-Dithiothreitol (Protein serine/threonine kinase activity);(2Z,3E)-2,3'-BIINDOLE-2',3(1H,1'H)-DIONE 3-{O-[(3R)-3,4-DIHYDROXYBUTYL]OXIME} (Protein serine/threonine kinase activity)	(M16518)ST WNT CA2 CYCLIC GMP PATHWAY; (M23)PID WNT NONCANONICAL PATHWAY; (M108)PID NETRIN PATHWAY		0	0	0	1	0	0	0	1	0	1	0	1	0	0	0	0	0	0	0	1	0
835	CASP2	0	1	835	Gene_ID	H. sapiens	835	H. sapiens	CASP2	caspase 2	GO:0006977 DNA damage response, signal transduction by p53 class mediator resulting in cell cycle arrest;GO:0072431 signal transduction involved in mitotic G1 DNA damage checkpoint;GO:0001554 luteolysis		Enzymes/{ENZYME proteins/Hydrolases,Peptidases/Cysteine-type peptidases}	Nucleoplasm(Approved)		(M197)PID HIV NEF PATHWAY; (M220)PID CASPASE PATHWAY; (M19)PID P73PATHWAY	(M5902)HALLMARK APOPTOSIS	0	0	0	0	0	0	1	0	0	0	0	0	0	0	0	0	0	0	1	0	0
2354	FOSB	0	1	2354	Gene_ID	H. sapiens	2354	H. sapiens	FOSB	FosB proto-oncogene, AP-1 transcription factor subunit	GO:0051412 response to corticosterone;GO:0043278 response to morphine;GO:0051385 response to mineralocorticoid		Transcription factors/Basic domains	Nucleoplasm(Supported)Vesicles(Uncertain)		(M167)PID AP1 PATHWAY	(M5941)HALLMARK UV RESPONSE UP; (M5890)HALLMARK TNFA SIGNALING VIA NFKB	0	0	0	0	0	0	0	1	0	0	0	0	0	0	0	0	0	0	0	0	0
6668	SP2	0	1	6668	Gene_ID	H. sapiens	6668	H. sapiens	SP2	Sp2 transcription factor	GO:0035264 multicellular organism growth;GO:0000122 negative regulation of transcription by RNA polymerase II;GO:0045892 negative regulation of transcription, DNA-templated		Transcription factors/Zinc-coordinating DNA-binding domains	Nucleoplasm;Vesicles(Enhanced)				0	0	0	0	0	0	0	0	0	0	0	0	0	0	0	0	0	0	0	0	0
57731	SPTBN4	0	1	57731	Gene_ID	H. sapiens	57731	H. sapiens	SPTBN4	spectrin beta, non-erythrocytic 4	GO:0045162 clustering of voltage-gated sodium channels;GO:0010459 negative regulation of heart rate;GO:0021952 central nervous system projection neuron axonogenesis			Nucleoli;Nucleus(Approved)				0	0	0	0	1	0	0	0	0	0	1	0	1	0	0	0	0	0	0	0	0
9202	ZMYM4	0	1	9202	Gene_ID	H. sapiens	9202	H. sapiens	ZMYM4	zinc finger MYM-type containing 4	GO:0022604 regulation of cell morphogenesis;GO:0000902 cell morphogenesis;GO:0022603 regulation of anatomical structure morphogenesis			Cytosol;Nucleoplasm(Supported)				0	0	0	0	0	0	0	0	0	0	0	0	1	0	0	0	0	0	0	0	0
57674	RNF213	0	1	57674	Gene_ID	H. sapiens	57674	H. sapiens	RNF213	ring finger protein 213	GO:2000051 negative regulation of non-canonical Wnt signaling pathway;GO:2000050 regulation of non-canonical Wnt signaling pathway;GO:0002040 sprouting angiogenesis		Enzymes/ENZYME proteins/Transferases	Cytosol(Supported)			(M5913)HALLMARK INTERFERON GAMMA RESPONSE	0	0	0	0	0	1	0	0	0	0	0	0	0	0	0	0	0	0	0	0	0
80818	ZNF436	0	1	80818	Gene_ID	H. sapiens	80818	H. sapiens	ZNF436	zinc finger protein 436	GO:0006355 regulation of transcription, DNA-templated;GO:1903506 regulation of nucleic acid-templated transcription;GO:0006351 transcription, DNA-templated		Transcription factors/Zinc-coordinating DNA-binding domains	Nucleoplasm(Supported)Cytosol(Approved)				0	0	0	0	0	0	0	0	0	0	0	0	0	0	0	0	0	0	0	0	0
266727	MDGA1	0	1	266727	Gene_ID	H. sapiens	266727	H. sapiens	MDGA1	MAM domain containing glycosylphosphatidylinositol anchor 1	GO:0099179 regulation of synaptic membrane adhesion;GO:0021527 spinal cord association neuron differentiation;GO:0021516 dorsal spinal cord development			Golgi apparatus;Plasma membrane(Supported)			(M5916)HALLMARK APICAL SURFACE	0	0	0	0	0	0	1	0	0	0	0	0	0	0	1	0	0	0	0	0	0
53944	CSNK1G1	0	1	53944	Gene_ID	H. sapiens	53944	H. sapiens	CSNK1G1	casein kinase 1 gamma 1	GO:0090263 positive regulation of canonical Wnt signaling pathway;GO:0030177 positive regulation of Wnt signaling pathway;GO:0060828 regulation of canonical Wnt signaling pathway	CK1 Ser/Thr protein kinase family	Enzymes/{ENZYME proteins/Transferases,Kinases/CK1 Ser/Thr protein kinases}	Cytosol(Supported)	2-(2-HYDROXYETHYLAMINO)-6-(3-CHLOROANILINO)-9-ISOPROPYLPURINE (Protein serine/threonine kinase activity)	(M90)PID WNT CANONICAL PATHWAY; (M219)PID HEDGEHOG GLI PATHWAY; (M136)PID FOXO PATHWAY		0	0	0	0	0	0	0	0	0	0	0	0	0	0	0	0	0	0	0	0	0
5567	PRKACB	0	1	5567	Gene_ID	H. sapiens	5567	H. sapiens	PRKACB	protein kinase cAMP-activated catalytic subunit beta	GO:1901621 negative regulation of smoothened signaling pathway involved in dorsal/ventral neural tube patterning;GO:1901620 regulation of smoothened signaling pathway involved in dorsal/ventral neural tube patterning;GO:0034199 activation of protein kinase A activity	AGC Ser/Thr protein kinase family	Enzymes/{ENZYME proteins/Transferases,Kinases/AGC Ser/Thr protein kinases};RAS pathway related proteins	Cytosol(Approved)	Phosphonothreonine (Ubiquitin protein ligase binding)	(M182)PID IL3 PATHWAY; (M277)PID INTEGRIN A4B1 PATHWAY; (M22)PID GMCSF PATHWAY		0	0	0	0	1	0	0	0	0	0	0	1	0	1	0	0	1	0	0	0	0
19	ABCA1	1	0	19	Gene_ID	H. sapiens	19	H. sapiens	ABCA1	ATP binding cassette subfamily A member 1	GO:0090108 positive regulation of high-density lipoprotein particle assembly;GO:0090107 regulation of high-density lipoprotein particle assembly;GO:0010875 positive regulation of cholesterol efflux		Transporters/Primary Active Transporters	Nucleoplasm;Vesicles(Approved)	Adenosine triphosphate (Syntaxin binding);Glyburide (Syntaxin binding);Probucol (Syntaxin binding)	(M162)PID RXR VDR PATHWAY	(M5910)HALLMARK PROTEIN SECRETION; (M5948)HALLMARK BILE ACID METABOLISM; (M5932)HALLMARK INFLAMMATORY RESPONSE	1	1	1	0	1	0	0	0	1	0	0	0	0	0	0	0	0	0	0	0	1
64131	XYLT1	0	1	64131	Gene_ID	H. sapiens	64131	H. sapiens	XYLT1	xylosyltransferase 1	GO:0043931 ossification involved in bone maturation;GO:0030206 chondroitin sulfate biosynthetic process;GO:0070977 bone maturation		Enzymes/ENZYME proteins/Transferases					0	0	0	0	0	0	0	0	0	0	0	0	0	1	0	0	0	0	0	0	0
23041	MON2	0	1	23041	Gene_ID	H. sapiens	23041	H. sapiens	MON2	MON2 homolog, regulator of endosome-to-Golgi trafficking	GO:0006895 Golgi to endosome transport;GO:0006892 post-Golgi vesicle-mediated transport;GO:0016482 cytosolic transport			Nucleoli fibrillar center;Nucleoplasm(Approved)			(M5910)HALLMARK PROTEIN SECRETION	0	0	0	0	0	0	0	0	0	0	0	0	0	0	0	0	0	0	0	0	0
5156	PDGFRA	0	1	5156	Gene_ID	H. sapiens	5156	H. sapiens	PDGFRA	platelet derived growth factor receptor alpha	GO:0072277 metanephric glomerular capillary formation;GO:0072276 metanephric glomerulus vasculature morphogenesis;GO:0072104 glomerular capillary formation	Tyr protein kinase family	CD markers;Enzymes/{ENZYME proteins/Transferases,Kinases/Tyr protein kinases};RAS pathway related proteins	Cell Junctions;Plasma membrane(Supported)Nucleus(Approved)	Becaplermin (Vascular endothelial growth factor-activated receptor activity);Imatinib (Vascular endothelial growth factor-activated receptor activity);Sunitinib (Vascular endothelial growth factor-activated receptor activity);XL820 (Vascular endothelial growth factor-activated receptor activity);MP470 (Vascular endothelial growth factor-activated receptor activity);Olaratumab (Vascular endothelia…	(M206)PID PDGFRA PATHWAY; (M166)PID ATF2 PATHWAY		0	0	0	0	0	1	1	0	0	1	0	1	0	1	0	0	1	1	1	0	0
340529	PABPC1L2A	0	1	340529	Gene_ID	H. sapiens	340529	H. sapiens	PABPC1L2A	poly(A) binding protein cytoplasmic 1 like 2A								0	0	0	0	0	0	0	0	0	0	0	0	0	0	0	0	0	0	0	0	0
6645	SNTB2	0	1	6645	Gene_ID	H. sapiens	6645	H. sapiens	SNTB2	syntrophin beta 2								0	0	0	0	0	0	0	0	0	0	0	0	0	0	0	0	0	0	0	0	0
56257	MEPCE	0	1	56257	Gene_ID	H. sapiens	56257	H. sapiens	MEPCE	methylphosphate capping enzyme	GO:0035562 negative regulation of chromatin binding;GO:1900087 positive regulation of G1/S transition of mitotic cell cycle;GO:0040031 snRNA modification			Cell Junctions;Nucleoplasm(Approved)				0	0	0	0	0	0	0	0	0	0	0	0	0	0	0	0	0	0	0	0	0
2186	BPTF	0	1	2186	Gene_ID	H. sapiens	2186	H. sapiens	BPTF	bromodomain PHD finger transcription factor	GO:0042766 nucleosome mobilization;GO:0001892 embryonic placenta development;GO:0001890 placenta development			Nucleoplasm(Enhanced)				0	0	0	0	0	0	1	0	0	0	0	0	0	1	0	0	0	0	1	0	0
3845	KRAS	0	1	3845	Gene_ID	H. sapiens	3845	H. sapiens	KRAS	KRAS proto-oncogene, GTPase	GO:0021897 forebrain astrocyte development;GO:0021896 forebrain astrocyte differentiation;GO:0035022 positive regulation of Rac protein signal transduction		RAS pathway related proteins		[(3,7,11-TRIMETHYL-DODECA-2,6,10-TRIENYLOXYCARBAMOYL)-METHYL]-PHOSPHONIC ACID (Protein complex binding);FARNESYL DIPHOSPHATE (Protein complex binding)	(M134)PID TCR RAS PATHWAY; (M269)PID RAS PATHWAY; (M270)PID MAPK TRK PATHWAY		0	0	0	1	1	0	1	0	0	0	1	1	0	1	0	0	1	0	0	0	0
64746	ACBD3	0	1	64746	Gene_ID	H. sapiens	64746	H. sapiens	ACBD3	acyl-CoA binding domain containing 3	GO:0006694 steroid biosynthetic process;GO:0016032 viral process;GO:0008202 steroid metabolic process			Golgi apparatus(Supported)				0	0	0	0	0	0	0	0	0	0	0	0	0	0	0	0	0	0	0	0	0
28514	DLL1	0	1	28514	Gene_ID	H. sapiens	28514	H. sapiens	DLL1	delta like canonical Notch ligand 1	GO:0021688 cerebellar molecular layer formation;GO:0021693 cerebellar Purkinje cell layer structural organization;GO:0097102 endothelial tip cell fate specification			Nucleoplasm(Uncertain)		(M70)PID PS1 PATHWAY; (M17)PID NOTCH PATHWAY	(M5903)HALLMARK NOTCH SIGNALING; (M5895)HALLMARK WNT BETA CATENIN SIGNALING	0	0	0	0	1	1	1	0	0	0	0	0	1	1	1	0	1	1	0	0	0
1850	DUSP8	0	1	1850	Gene_ID	H. sapiens	1850	H. sapiens	DUSP8	dual specificity phosphatase 8	GO:0000188 inactivation of MAPK activity;GO:0043407 negative regulation of MAP kinase activity;GO:0071901 negative regulation of protein serine/threonine kinase activity		Enzymes/ENZYME proteins/Hydrolases	Cytosol(Approved)		(M76)PID P38 ALPHA BETA PATHWAY; (M3721)ST JNK MAPK PATHWAY; (M166)PID ATF2 PATHWAY		0	0	0	0	0	0	0	0	0	0	0	0	0	0	0	0	0	0	0	0	0
55137	FIGN	0	1	55137	Gene_ID	H. sapiens	55137	H. sapiens	FIGN	fidgetin, microtubule severing factor	GO:0010569 regulation of double-strand break repair via homologous recombination;GO:0051013 microtubule severing;GO:2000779 regulation of double-strand break repair			Cell Junctions;Cytosol;Nucleoplasm;Plasma membrane;Vesicles(Approved)				0	0	0	0	0	0	0	0	0	0	0	0	0	0	0	0	0	0	0	0	0
124460	SNX20	0	1	124460	Gene_ID	H. sapiens	124460	H. sapiens	SNX20	sorting nexin 20	GO:0015031 protein transport;GO:0015833 peptide transport;GO:0042886 amide transport			Nucleoplasm(Uncertain)				0	0	0	0	0	0	0	0	0	0	0	0	0	0	0	0	0	0	0	0	0
2700	GJA3	1	0	2700	Gene_ID	H. sapiens	2700	H. sapiens	GJA3	gap junction protein alpha 3	GO:1990349 gap junction-mediated intercellular transport;GO:0010496 intercellular transport;GO:0007601 visual perception		Transporters/Transporter channels and pores					0	0	0	0	0	0	0	0	0	0	0	0	0	0	0	0	0	0	0	0	1
154214	RNF217	0	1	154214	Gene_ID	H. sapiens	154214	H. sapiens	RNF217	ring finger protein 217	GO:0032436 positive regulation of proteasomal ubiquitin-dependent protein catabolic process;GO:2000060 positive regulation of ubiquitin-dependent protein catabolic process;GO:1901800 positive regulation of proteasomal protein catabolic process							0	0	0	0	0	0	0	0	0	0	0	0	0	0	0	0	0	0	0	0	0
81609	SNX27	0	1	81609	Gene_ID	H. sapiens	81609	H. sapiens	SNX27	sorting nexin 27	GO:0001770 establishment of natural killer cell polarity;GO:0001767 establishment of lymphocyte polarity;GO:1990126 retrograde transport, endosome to plasma membrane		Transporters	Cytosol;Nucleoplasm(Approved)				0	0	0	0	0	0	0	0	0	0	0	0	0	0	0	0	0	0	0	0	0
3385	ICAM3	1	0	3385	Gene_ID	H. sapiens	3385	H. sapiens	ICAM3	intercellular adhesion molecule 3	GO:0002223 stimulatory C-type lectin receptor signaling pathway;GO:0002220 innate immune response activating cell surface receptor signaling pathway;GO:0002758 innate immune response-activating signal transduction		CD markers	Mitochondria;Nuclear membrane;Nucleus(Approved)		(M169)PID INTEGRIN2 PATHWAY		0	0	1	0	0	0	0	0	0	0	0	0	0	0	0	0	0	0	0	0	1
9355	LHX2	0	1	9355	Gene_ID	H. sapiens	9355	H. sapiens	LHX2	LIM homeobox 2	GO:0045199 maintenance of epithelial cell apical/basal polarity;GO:0021978 telencephalon regionalization;GO:0001843 neural tube closure		Transcription factors/Helix-turn-helix domains	Nucleoplasm(Approved)			(M5941)HALLMARK UV RESPONSE UP	0	0	0	0	1	0	1	0	0	0	0	0	1	1	0	0	1	0	0	0	0
205327	C2orf69	0	1	205327	Gene_ID	H. sapiens	205327	H. sapiens	C2orf69	chromosome 2 open reading frame 69								0	0	0	0	0	0	0	0	0	0	0	0	0	0	0	0	0	0	0	0	0
6670	SP3	0	1	6670	Gene_ID	H. sapiens	6670	H. sapiens	SP3	Sp3 transcription factor	GO:0043353 enucleate erythrocyte differentiation;GO:0001829 trophectodermal cell differentiation;GO:0060136 embryonic process involved in female pregnancy		Transcription factors/Zinc-coordinating DNA-binding domains			(M105)PID TELOMERASE PATHWAY; (M2)PID SMAD2 3NUCLEAR PATHWAY		0	0	0	0	0	0	0	0	0	0	0	0	0	1	0	0	0	0	1	1	0
2182	ACSL4	0	1	2182	Gene_ID	H. sapiens	2182	H. sapiens	ACSL4	acyl-CoA synthetase long chain family member 4	GO:0035338 long-chain fatty-acyl-CoA biosynthetic process;GO:0046949 fatty-acyl-CoA biosynthetic process;GO:0035336 long-chain fatty-acyl-CoA metabolic process		Enzymes/ENZYME proteins/Ligase	Golgi apparatus;Mitochondria(Approved)	Icosapent (Very long-chain fatty acid-coa ligase activity);Troglitazone (Very long-chain fatty acid-coa ligase activity);Rosiglitazone (Very long-chain fatty acid-coa ligase activity)		(M5949)HALLMARK PEROXISOME; (M5935)HALLMARK FATTY ACID METABOLISM	0	0	0	0	0	0	0	0	0	1	0	0	0	1	0	0	0	0	0	0	0
2048	EPHB2	0	1	2048	Gene_ID	H. sapiens	2048	H. sapiens	EPHB2	EPH receptor B2	GO:1904782 negative regulation of NMDA glutamate receptor activity;GO:0048170 positive regulation of long-term neuronal synaptic plasticity;GO:0099557 trans-synaptic signaling by trans-synaptic complex, modulating synaptic transmission	Tyr protein kinase family	Enzymes/{ENZYME proteins/Transferases,Kinases/Tyr protein kinases}	Plasma membrane(Supported)Nucleus(Approved)	Phosphoaminophosphonic Acid-Adenylate Ester (Transmembrane-ephrin receptor activity)	(M15743)ST GA12 PATHWAY; (M2701)ST MYOCYTE AD PATHWAY; (M7871)ST GRANULE CELL SURVIVAL PATHWAY	(M5953)HALLMARK KRAS SIGNALING UP	0	0	0	1	1	1	1	0	0	0	1	1	1	1	0	0	1	0	0	0	0
7247	TSN	0	1	7247	Gene_ID	H. sapiens	7247	H. sapiens	TSN	translin	GO:0030422 production of siRNA involved in RNA interference;GO:0016246 RNA interference;GO:0070918 production of small RNA involved in gene silencing by RNA						(M5951)HALLMARK SPERMATOGENESIS	0	0	0	0	0	0	0	0	0	0	0	0	0	0	0	0	0	0	0	0	0
863	CBFA2T3	0	1	863	Gene_ID	H. sapiens	863	H. sapiens	CBFA2T3	CBFA2/RUNX1 partner transcriptional co-repressor 3	GO:0045820 negative regulation of glycolytic process;GO:2001170 negative regulation of ATP biosynthetic process;GO:0006110 regulation of glycolytic process			Nucleoplasm(Enhanced)		(M13)PID ERBB4 PATHWAY	(M5906)HALLMARK ESTROGEN RESPONSE EARLY	0	0	0	0	0	0	0	0	0	0	0	0	0	0	0	0	0	0	0	0	0
10109	ARPC2	0	1	10109	Gene_ID	H. sapiens	10109	H. sapiens	ARPC2	actin related protein 2/3 complex subunit 2	GO:0034314 Arp2/3 complex-mediated actin nucleation;GO:0038096 Fc-gamma receptor signaling pathway involved in phagocytosis;GO:0010592 positive regulation of lamellipodium assembly			Cytosol;Golgi apparatus(Supported)	N-[2-(2-methyl-1H-indol-3-yl)ethyl]thiophene-2-carboxamide (Structural constituent of cytoskeleton);(2S)-2-(3-bromophenyl)-3-(5-chloro-2-hydroxyphenyl)-1,3-thiazolidin-4-one (Structural constituent of cytoskeleton)	(M278)PID RAC1 PATHWAY; (M81)PID CDC42 PATHWAY; (M164)PID ERBB1 DOWNSTREAM PATHWAY	(M5915)HALLMARK APICAL JUNCTION	0	0	0	0	0	0	0	0	0	0	0	1	1	0	1	0	0	0	0	0	0
56138	PCDHA11	0	1	56138	Gene_ID	H. sapiens	56138	H. sapiens	PCDHA11	protocadherin alpha 11	GO:0007156 homophilic cell adhesion via plasma membrane adhesion molecules;GO:0098742 cell-cell adhesion via plasma-membrane adhesion molecules;GO:0098609 cell-cell adhesion			Cell Junctions;Cytoplasmic bodies;Vesicles(Approved)				0	0	0	0	0	0	0	0	0	0	0	0	0	0	0	0	0	0	0	0	0
4613	MYCN	0	1	4613	Gene_ID	H. sapiens	4613	H. sapiens	MYCN	MYCN proto-oncogene, bHLH transcription factor	GO:1903800 positive regulation of production of miRNAs involved in gene silencing by miRNA;GO:1903798 regulation of production of miRNAs involved in gene silencing by miRNA;GO:2000637 positive regulation of gene silencing by miRNA		Transcription factors/Basic domains	Nucleoli;Nucleus(Approved)			(M5953)HALLMARK KRAS SIGNALING UP	0	0	0	0	0	0	0	0	0	0	0	0	0	0	0	0	0	0	0	0	0
694	BTG1	0	1	694	Gene_ID	H. sapiens	694	H. sapiens	BTG1	BTG anti-proliferation factor 1	GO:2000271 positive regulation of fibroblast apoptotic process;GO:0045603 positive regulation of endothelial cell differentiation;GO:2000269 regulation of fibroblast apoptotic process			Cytosol;Nucleoplasm(Approved)			(M5941)HALLMARK UV RESPONSE UP; (M5913)HALLMARK INTERFERON GAMMA RESPONSE; (M5891)HALLMARK HYPOXIA	0	0	0	0	0	1	0	0	0	0	0	0	0	0	0	0	0	0	0	0	0
20	ABCA2	1	0	20	Gene_ID	H. sapiens	20	H. sapiens	ABCA2	ATP binding cassette subfamily A member 2	GO:1905601 negative regulation of receptor-mediated endocytosis involved in cholesterol transport;GO:0032384 negative regulation of intracellular cholesterol transport;GO:1905600 regulation of receptor-mediated endocytosis involved in cholesterol transport		Transporters/Primary Active Transporters				(M5892)HALLMARK CHOLESTEROL HOMEOSTASIS; (M5948)HALLMARK BILE ACID METABOLISM	0	1	1	0	1	0	0	1	1	0	1	0	0	0	0	0	0	0	0	0	1
6943	TCF21	0	1	6943	Gene_ID	H. sapiens	6943	H. sapiens	TCF21	transcription factor 21	GO:0072277 metanephric glomerular capillary formation;GO:0072276 metanephric glomerulus vasculature morphogenesis;GO:0072104 glomerular capillary formation		Transcription factors/Basic domains					0	0	0	0	0	1	0	0	0	0	0	0	0	1	0	1	1	0	1	0	0
5927	KDM5A	0	1	5927	Gene_ID	H. sapiens	5927	H. sapiens	KDM5A	lysine demethylase 5A	GO:1901726 negative regulation of histone deacetylase activity;GO:0034721 histone H3-K4 demethylation, trimethyl-H3-K4-specific;GO:0031064 negative regulation of histone deacetylation		Transcription factors/Helix-turn-helix domains	Nuclear bodies(Supported)Cytosol(Approved)				0	0	0	0	1	0	0	0	0	0	0	0	0	0	0	0	0	0	1	0	0
1487	CTBP1	0	1	1487	Gene_ID	H. sapiens	1487	H. sapiens	CTBP1	C-terminal binding protein 1	GO:0090241 negative regulation of histone H4 acetylation;GO:0090239 regulation of histone H4 acetylation;GO:0035067 negative regulation of histone acetylation			Nucleoplasm(Enhanced)	Formic Acid (Transcription factor binding)	(M84)PID ATM PATHWAY; (M70)PID PS1 PATHWAY; (M288)PID HES HEY PATHWAY	(M5949)HALLMARK PEROXISOME	0	0	0	0	1	0	0	0	0	0	0	0	0	0	0	0	0	0	0	1	0
734	OSGIN2	0	1	734	Gene_ID	H. sapiens	734	H. sapiens	OSGIN2	oxidative stress induced growth inhibitor family member 2	GO:0030308 negative regulation of cell growth;GO:0045926 negative regulation of growth;GO:0001558 regulation of cell growth			Nucleoli(Approved)				0	0	0	0	0	0	0	0	0	0	0	0	0	0	0	0	0	0	0	0	0
3579	CXCR2	1	0	3579	Gene_ID	H. sapiens	3579	H. sapiens	CXCR2	C-X-C motif chemokine receptor 2	GO:0033030 negative regulation of neutrophil apoptotic process;GO:0038112 interleukin-8-mediated signaling pathway;GO:0072173 metanephric tubule morphogenesis		CD markers;G-protein coupled receptors/{Chemokines and chemotactic factors receptors,GPCRs excl olfactory receptors}			(M7871)ST GRANULE CELL SURVIVAL PATHWAY; (M210)PID IL8 CXCR2 PATHWAY		1	0	1	0	0	1	0	1	0	0	0	0	0	0	0	0	1	0	0	0	1
133522	PPARGC1B	0	1	133522	Gene_ID	H. sapiens	133522	H. sapiens	PPARGC1B	PPARG coactivator 1 beta	GO:0010694 positive regulation of alkaline phosphatase activity;GO:0045672 positive regulation of osteoclast differentiation;GO:0045780 positive regulation of bone resorption			Nucleus(Supported)				0	0	0	0	0	0	0	0	0	0	0	0	0	0	0	0	0	0	0	0	0
80312	TET1	0	1	80312	Gene_ID	H. sapiens	80312	H. sapiens	TET1	tet methylcytosine dioxygenase 1	GO:0090310 negative regulation of methylation-dependent chromatin silencing;GO:0001826 inner cell mass cell differentiation;GO:0090308 regulation of methylation-dependent chromatin silencing		Enzymes/ENZYME proteins/Oxidoreductases;Transcription factors/Zinc-coordinating DNA-binding domains	Nuclear membrane;Nucleus(Supported)				0	0	0	0	1	0	0	0	0	0	0	0	0	1	0	0	0	0	0	0	0
1795	DOCK3	0	1	1795	Gene_ID	H. sapiens	1795	H. sapiens	DOCK3	dedicator of cytokinesis 3	GO:1903997 positive regulation of non-membrane spanning protein tyrosine kinase activity;GO:1903995 regulation of non-membrane spanning protein tyrosine kinase activity;GO:0061098 positive regulation of protein tyrosine kinase activity			Cytosol(Enhanced)				0	0	0	0	0	0	0	0	0	0	0	0	0	0	0	0	0	0	0	0	0
2550	GABBR1	0	1	2550	Gene_ID	H. sapiens	2550	H. sapiens	GABBR1	gamma-aminobutyric acid type B receptor subunit 1	GO:0007214 gamma-aminobutyric acid signaling pathway;GO:0007193 adenylate cyclase-inhibiting G protein-coupled receptor signaling pathway;GO:0060078 regulation of postsynaptic membrane potential		G-protein coupled receptors/GPCRs excl olfactory receptors	Centrosome(Approved)	Baclofen (G-protein coupled gaba receptor activity);Progabide (G-protein coupled gaba receptor activity);Vigabatrin (G-protein coupled gaba receptor activity);SGS742 (G-protein coupled gaba receptor activity);Arbaclofen (G-protein coupled gaba receptor activity);Arbaclofen Placarbil (G-protein coupled gaba receptor activity)		(M5932)HALLMARK INFLAMMATORY RESPONSE	0	0	0	0	0	0	0	0	0	0	0	1	0	0	0	0	0	0	0	0	0
6319	SCD	0	1	6319	Gene_ID	H. sapiens	6319	H. sapiens	SCD	stearoyl-CoA desaturase	GO:0046949 fatty-acyl-CoA biosynthetic process;GO:0045540 regulation of cholesterol biosynthetic process;GO:0035337 fatty-acyl-CoA metabolic process		Enzymes/ENZYME proteins/Oxidoreductases	Endoplasmic reticulum(Enhanced)			(M5892)HALLMARK CHOLESTEROL HOMEOSTASIS; (M5908)HALLMARK ANDROGEN RESPONSE; (M5909)HALLMARK MYOGENESIS	0	0	0	0	0	0	0	0	0	0	0	0	0	0	0	0	0	0	0	0	0
9070	ASH2L	0	1	9070	Gene_ID	H. sapiens	9070	H. sapiens	ASH2L	ASH2 like, histone lysine methyltransferase complex subunit	GO:0045652 regulation of megakaryocyte differentiation;GO:1904837 beta-catenin-TCF complex assembly;GO:0051568 histone H3-K4 methylation			Nucleoplasm;Plasma membrane(Supported)				0	0	0	0	0	0	0	0	0	0	0	0	0	0	0	0	0	0	0	0	0
55785	FGD6	0	1	55785	Gene_ID	H. sapiens	55785	H. sapiens	FGD6	FYVE, RhoGEF and PH domain containing 6	GO:0046847 filopodium assembly;GO:0008360 regulation of cell shape;GO:0043087 regulation of GTPase activity			Vesicles(Approved)			(M5893)HALLMARK MITOTIC SPINDLE	0	0	0	0	0	0	0	0	0	0	0	0	1	0	0	0	0	0	0	0	0
2820	GPD2	0	1	2820	Gene_ID	H. sapiens	2820	H. sapiens	GPD2	glycerol-3-phosphate dehydrogenase 2	GO:0006127 glycerophosphate shuttle;GO:0006116 NADH oxidation;GO:0019563 glycerol catabolic process		Enzymes/ENZYME proteins/Oxidoreductases				(M5935)HALLMARK FATTY ACID METABOLISM; (M5905)HALLMARK ADIPOGENESIS; (M5921)HALLMARK COMPLEMENT	0	0	0	0	0	0	0	0	0	0	0	0	0	0	0	0	0	0	0	0	0
57478	USP31	0	1	57478	Gene_ID	H. sapiens	57478	H. sapiens	USP31	ubiquitin specific peptidase 31	GO:0016579 protein deubiquitination;GO:0070646 protein modification by small protein removal;GO:0006511 ubiquitin-dependent protein catabolic process		Enzymes/{ENZYME proteins/Hydrolases,Peptidases/Cysteine-type peptidases}	Cytosol(Approved)				0	0	0	0	0	0	0	0	0	0	0	0	0	0	0	0	0	0	0	0	0
6348	CCL3	1	0	6348	Gene_ID	H. sapiens	6348	H. sapiens	CCL3	C-C motif chemokine ligand 3	GO:0014808 release of sequestered calcium ion into cytosol by sarcoplasmic reticulum;GO:1903514 release of sequestered calcium ion into cytosol by endoplasmic reticulum;GO:2000503 positive regulation of natural killer cell chemotaxis				ROX-888 (Protein kinase activity)	(M54)PID IL12 2PATHWAY; (M5883)NABA SECRETED FACTORS; (M5885)NABA MATRISOME ASSOCIATED		1	1	1	0	1	0	0	1	0	1	1	0	1	0	0	0	0	0	0	0	1
10238	DCAF7	0	1	10238	Gene_ID	H. sapiens	10238	H. sapiens	DCAF7	DDB1 and CUL4 associated factor 7	GO:0043687 post-translational protein modification;GO:0016567 protein ubiquitination;GO:0032446 protein modification by small protein conjugation			Cytosol;Nucleoplasm(Supported)				0	0	0	0	0	0	0	0	0	0	0	0	0	0	0	0	0	0	0	0	0
6453	ITSN1	0	1	6453	Gene_ID	H. sapiens	6453	H. sapiens	ITSN1	intersectin 1	GO:0060124 positive regulation of growth hormone secretion;GO:2001288 positive regulation of caveolin-mediated endocytosis;GO:1905274 regulation of modification of postsynaptic actin cytoskeleton			Plasma membrane(Supported)		(M83)PID CDC42 REG PATHWAY; (M62)PID EPHB FWD PATHWAY; (M214)PID ERBB1 INTERNALIZATION PATHWAY	(M5893)HALLMARK MITOTIC SPINDLE; (M5905)HALLMARK ADIPOGENESIS	0	0	0	0	0	0	1	1	0	1	0	1	1	0	0	0	0	0	0	0	0
27125	AFF4	0	1	27125	Gene_ID	H. sapiens	27125	H. sapiens	AFF4	AF4/FMR2 family member 4	GO:0007286 spermatid development;GO:0048515 spermatid differentiation;GO:0006368 transcription elongation from RNA polymerase II promoter			Nucleoli fibrillar center;Nucleus(Supported)				0	0	0	0	0	0	0	0	0	0	0	0	0	0	0	0	0	0	1	0	0
115426	UHRF2	0	1	115426	Gene_ID	H. sapiens	115426	H. sapiens	UHRF2	ubiquitin like with PHD and ring finger domains 2	GO:0071158 positive regulation of cell cycle arrest;GO:0010216 maintenance of DNA methylation;GO:0071156 regulation of cell cycle arrest		Enzymes/ENZYME proteins/Transferases	Nucleoplasm(Enhanced)				0	0	0	0	0	0	0	0	0	0	0	0	0	0	0	0	0	0	0	0	0
388662	SLC6A17	0	1	388662	Gene_ID	H. sapiens	388662	H. sapiens	SLC6A17	solute carrier family 6 member 17	GO:0015820 leucine transport;GO:0032328 alanine transport;GO:0015824 proline transport		Transporters/Electrochemical Potential-driven transporters	Golgi apparatus;Nucleus(Approved)				0	0	0	0	0	0	1	1	0	0	0	0	0	0	0	0	0	0	0	0	0
4780	NFE2L2	1	0	4780	Gene_ID	H. sapiens	4780	H. sapiens	NFE2L2	nuclear factor, erythroid 2 like 2	GO:1903071 positive regulation of ER-associated ubiquitin-dependent protein catabolic process;GO:1903788 positive regulation of glutathione biosynthetic process;GO:0046223 aflatoxin catabolic process		Transcription factors/Basic domains	Cytosol;Nucleus(Supported)Plasma membrane(Uncertain)			(M5890)HALLMARK TNFA SIGNALING VIA NFKB	1	0	1	0	1	1	0	1	1	0	0	0	1	0	0	0	0	0	0	0	1
64344	HIF3A	0	1	64344	Gene_ID	H. sapiens	64344	H. sapiens	HIF3A	hypoxia inducible factor 3 subunit alpha	GO:0061418 regulation of transcription from RNA polymerase II promoter in response to hypoxia;GO:0043618 regulation of transcription from RNA polymerase II promoter in response to stress;GO:0043620 regulation of DNA-templated transcription in response to stress		Transcription factors/Basic domains	Cytosol;Nucleoplasm(Supported)Plasma membrane(Approved)		(M180)PID HIF1A PATHWAY		0	0	0	0	0	1	0	0	0	0	0	0	0	0	0	0	0	0	0	0	0
90411	MCFD2	0	1	90411	Gene_ID	H. sapiens	90411	H. sapiens	MCFD2	multiple coagulation factor deficiency 2, ER cargo receptor complex subunit	GO:0048208 COPII vesicle coating;GO:0048207 vesicle targeting, rough ER to cis-Golgi;GO:0018279 protein N-linked glycosylation via asparagine				Antihemophilic Factor (Recombinant) (Calcium ion binding)			0	0	0	0	0	0	0	1	0	0	0	0	0	0	0	0	0	0	0	0	0
92	ACVR2A	0	1	92	Gene_ID	H. sapiens	92	H. sapiens	ACVR2A	activin A receptor type 2A	GO:0042713 sperm ejaculation;GO:0060011 Sertoli cell proliferation;GO:0032927 positive regulation of activin receptor signaling pathway	TKL Ser/Thr protein kinase family	Enzymes/{ENZYME proteins/Transferases,Kinases/TKL Ser/Thr protein kinases}	Cytosol(Approved)		(M185)PID ALK1 PATHWAY	(M5942)HALLMARK UV RESPONSE DN; (M5932)HALLMARK INFLAMMATORY RESPONSE; (M5950)HALLMARK ALLOGRAFT REJECTION	0	0	0	0	0	0	0	0	0	0	0	0	0	1	0	0	0	1	1	1	0
6102	RP2	0	1	6102	Gene_ID	H. sapiens	6102	H. sapiens	RP2	RP2 activator of ARL3 GTPase	GO:0007023 post-chaperonin tubulin folding pathway;GO:0007601 visual perception;GO:0006892 post-Golgi vesicle-mediated transport			Plasma membrane(Supported)Nuclear bodies;Nucleoplasm(Uncertain)				0	0	0	0	0	0	0	0	0	0	0	0	0	0	0	0	0	0	0	0	0
6648	SOD2	1	0	6648	Gene_ID	H. sapiens	6648	H. sapiens	SOD2	superoxide dismutase 2	GO:0003069 acetylcholine-mediated vasodilation involved in regulation of systemic arterial blood pressure;GO:1905932 positive regulation of vascular smooth muscle cell differentiation involved in phenotypic switching;GO:0003068 regulation of systemic arterial blood pressure by acetylcholine		Enzymes/ENZYME proteins/Oxidoreductases		Benzylsulfinic Acid (Superoxide dismutase activity);3-Fluorotyrosine (Superoxide dismutase activity)	(M136)PID FOXO PATHWAY	(M5938)HALLMARK REACTIVE OXIGEN SPECIES PATHWAY; (M5949)HALLMARK PEROXISOME; (M5941)HALLMARK UV RESPONSE UP	1	0	0	0	0	0	0	0	0	0	0	0	1	0	0	0	0	0	0	0	1
10135	NAMPT	0	1	10135	Gene_ID	H. sapiens	10135	H. sapiens	NAMPT	nicotinamide phosphoribosyltransferase	GO:1905377 response to D-galactose;GO:0034356 NAD biosynthesis via nicotinamide riboside salvage pathway;GO:0014916 regulation of lung blood pressure		Enzymes/ENZYME proteins/Transferases	Cell Junctions;Nuclear speckles(Approved)	GMX1777 (Nicotinate-nucleotide diphosphorylase (carboxylating) activity);N-[4-(1-BENZOYLPIPERIDIN-4-YL)BUTYL]-3-PYRIDIN-3-YLPROPANAMIDE (Nicotinate-nucleotide diphosphorylase (carboxylating) activity)		(M5932)HALLMARK INFLAMMATORY RESPONSE; (M5913)HALLMARK INTERFERON GAMMA RESPONSE; (M5924)HALLMARK MTORC1 SIGNALING	0	0	0	0	0	0	0	0	0	0	0	0	0	0	0	0	0	0	0	0	0
51132	RLIM	0	1	51132	Gene_ID	H. sapiens	51132	H. sapiens	RLIM	ring finger protein, LIM domain interacting	GO:0060816 random inactivation of X chromosome;GO:1900095 regulation of dosage compensation by inactivation of X chromosome;GO:0009048 dosage compensation by inactivation of X chromosome		Enzymes/ENZYME proteins/Transferases	Nucleoplasm(Supported)Cytosol(Uncertain)				0	0	0	0	0	0	0	0	0	0	0	0	0	0	0	0	0	0	0	0	0
7342	UBP1	0	1	7342	Gene_ID	H. sapiens	7342	H. sapiens	UBP1	upstream binding protein 1	GO:0019079 viral genome replication;GO:0019058 viral life cycle;GO:0001525 angiogenesis		Transcription factors/Immunoglobulin fold	Nucleoplasm(Supported)				0	0	0	0	0	1	0	0	0	0	0	0	0	0	0	0	0	0	0	0	0
10818	FRS2	0	1	10818	Gene_ID	H. sapiens	10818	H. sapiens	FRS2	fibroblast growth factor receptor substrate 2	GO:0046619 optic placode formation involved in camera-type eye formation;GO:0060527 prostate epithelial cord arborization involved in prostate glandular acinus morphogenesis;GO:0060526 prostate glandular acinus morphogenesis			Cell Junctions(Approved)		(M82)PID RET PATHWAY; (M2579)ST DIFFERENTIATION PATHWAY IN PC12 CELLS; (M276)PID FGF PATHWAY		0	0	0	0	1	0	1	0	0	0	0	1	1	1	0	0	1	1	1	0	0
9943	OXSR1	0	1	9943	Gene_ID	H. sapiens	9943	H. sapiens	OXSR1	oxidative stress responsive kinase 1	GO:0010820 positive regulation of T cell chemotaxis;GO:0038116 chemokine (C-C motif) ligand 21 signaling pathway;GO:1901017 negative regulation of potassium ion transmembrane transporter activity	STE Ser/Thr protein kinase family	Enzymes/{ENZYME proteins/Transferases,Kinases/STE Ser/Thr protein kinases}	Cytosol(Enhanced)			(M5938)HALLMARK REACTIVE OXIGEN SPECIES PATHWAY	0	0	0	0	0	0	0	0	0	0	0	0	0	0	0	0	0	0	0	0	0
5506	PPP1R3A	0	1	5506	Gene_ID	H. sapiens	5506	H. sapiens	PPP1R3A	protein phosphatase 1 regulatory subunit 3A	GO:0005977 glycogen metabolic process;GO:0006073 cellular glucan metabolic process;GO:0006112 energy reserve metabolic process					(M247)PID INSULIN GLUCOSE PATHWAY		0	0	0	0	0	0	0	0	0	0	0	0	0	0	0	0	0	0	0	0	0
84695	LOXL3	0	1	84695	Gene_ID	H. sapiens	84695	H. sapiens	LOXL3	lysyl oxidase like 3	GO:2000329 negative regulation of T-helper 17 cell lineage commitment;GO:2000328 regulation of T-helper 17 cell lineage commitment;GO:2000320 negative regulation of T-helper 17 cell differentiation		Enzymes/ENZYME proteins/Oxidoreductases			(M3468)NABA ECM REGULATORS; (M5885)NABA MATRISOME ASSOCIATED; (M5889)NABA MATRISOME		0	0	0	0	1	0	0	0	0	0	0	0	0	0	1	1	0	0	0	0	0
57142	RTN4	0	1	57142	Gene_ID	H. sapiens	57142	H. sapiens	RTN4	reticulon 4	GO:0034165 positive regulation of toll-like receptor 9 signaling pathway;GO:1905580 positive regulation of ERBB3 signaling pathway;GO:0034163 regulation of toll-like receptor 9 signaling pathway			Endoplasmic reticulum(Enhanced)		(M153)PID P75 NTR PATHWAY		0	0	0	0	1	0	1	0	0	0	0	0	1	1	0	1	1	0	0	0	0
23219	FBXO28	0	1	23219	Gene_ID	H. sapiens	23219	H. sapiens	FBXO28	F-box protein 28				Nucleus(Supported)Focal adhesion sites(Uncertain)				0	0	0	0	0	0	0	0	0	0	0	0	0	0	0	0	0	0	0	0	0
57512	GPR158	0	1	57512	Gene_ID	H. sapiens	57512	H. sapiens	GPR158	G protein-coupled receptor 158	GO:0072659 protein localization to plasma membrane;GO:1990778 protein localization to cell periphery;GO:0072657 protein localization to membrane		G-protein coupled receptors/GPCRs excl olfactory receptors	Cytosol(Approved)				0	0	0	0	0	0	0	0	0	0	0	0	0	0	0	0	0	0	0	0	0
55959	SULF2	0	1	55959	Gene_ID	H. sapiens	55959	H. sapiens	SULF2	sulfatase 2	GO:0014846 esophagus smooth muscle contraction;GO:2000345 regulation of hepatocyte proliferation;GO:0032836 glomerular basement membrane development					(M3468)NABA ECM REGULATORS; (M5885)NABA MATRISOME ASSOCIATED; (M5889)NABA MATRISOME	(M5916)HALLMARK APICAL SURFACE	0	0	0	0	0	0	0	0	0	0	0	0	0	1	0	0	1	1	0	0	0
54462	CCSER2	0	1	54462	Gene_ID	H. sapiens	54462	H. sapiens	CCSER2	coiled-coil serine rich protein 2	GO:0001578 microtubule bundle formation;GO:0000226 microtubule cytoskeleton organization;GO:0007017 microtubule-based process			Cytosol;Nucleoplasm(Approved)			(M5953)HALLMARK KRAS SIGNALING UP	0	0	0	0	0	0	0	0	0	0	0	0	0	0	0	0	0	0	0	0	0
23603	CORO1C	0	1	23603	Gene_ID	H. sapiens	23603	H. sapiens	CORO1C	coronin 1C	GO:2000394 positive regulation of lamellipodium morphogenesis;GO:0051895 negative regulation of focal adhesion assembly;GO:0044387 negative regulation of protein kinase activity by regulation of protein phosphorylation							0	0	0	0	1	0	1	0	0	0	0	0	1	0	1	1	0	0	0	0	0
3836	KPNA1	0	1	3836	Gene_ID	H. sapiens	3836	H. sapiens	KPNA1	karyopherin subunit alpha 1	GO:0019054 modulation by virus of host process;GO:0006309 apoptotic DNA fragmentation;GO:0075733 intracellular transport of virus		Transporters/Transporter channels and pores	Cytosol;Nucleus(Enhanced)		(M249)PID PI3KCI AKT PATHWAY		0	0	0	1	0	0	0	0	0	0	0	0	0	0	0	0	0	0	0	0	0
9315	NREP	0	1	9315	Gene_ID	H. sapiens	9315	H. sapiens	NREP	neuronal regeneration related protein	GO:0031103 axon regeneration;GO:0031102 neuron projection regeneration;GO:0017015 regulation of transforming growth factor beta receptor signaling pathway			Vesicles(Approved)				0	0	0	0	0	0	0	0	0	0	0	0	1	0	0	0	0	1	0	0	0
643836	ZFP62	0	1	643836	Gene_ID	H. sapiens	643836	H. sapiens	ZFP62	ZFP62 zinc finger protein	GO:0006355 regulation of transcription, DNA-templated;GO:1903506 regulation of nucleic acid-templated transcription;GO:0006351 transcription, DNA-templated		Transcription factors/Zinc-coordinating DNA-binding domains	Actin filaments;Nucleoplasm(Approved)				0	0	0	0	0	0	0	0	0	0	0	0	0	0	0	0	0	0	0	0	0
80774	LIMD2	0	1	80774	Gene_ID	H. sapiens	80774	H. sapiens	LIMD2	LIM domain containing 2				Vesicles(Approved)				0	0	0	0	0	0	0	0	0	0	0	0	0	0	0	0	0	0	0	0	0
9760	TOX	0	1	9760	Gene_ID	H. sapiens	9760	H. sapiens	TOX	thymocyte selection associated high mobility group box	GO:0002362 CD4-positive, CD25-positive, alpha-beta regulatory T cell lineage commitment;GO:0043375 CD8-positive, alpha-beta T cell lineage commitment;GO:0002364 NK T cell lineage commitment		Transcription factors/Other all-alpha-helical DNA-binding domains	Nucleoli fibrillar center;Nucleus(Approved)				0	0	0	0	0	0	1	0	0	0	0	0	1	0	0	0	0	0	0	0	0
150864	FAM117B	0	1	150864	Gene_ID	H. sapiens	150864	H. sapiens	FAM117B	family with sequence similarity 117 member B				Centrosome;Nucleus(Approved)				0	0	0	0	0	0	0	0	0	0	0	0	0	0	0	0	0	0	0	0	0
23037	PDZD2	0	1	23037	Gene_ID	H. sapiens	23037	H. sapiens	PDZD2	PDZ domain containing 2	GO:0007155 cell adhesion;GO:0022610 biological adhesion;GO:0008150 biological_process			Cytosol(Supported)Plasma membrane(Approved)				0	0	0	0	0	0	0	0	0	0	0	0	0	0	0	0	0	0	0	0	0
9040	UBE2M	0	1	9040	Gene_ID	H. sapiens	9040	H. sapiens	UBE2M	ubiquitin conjugating enzyme E2 M	GO:0043525 positive regulation of neuron apoptotic process;GO:0045116 protein neddylation;GO:1901216 positive regulation of neuron death			Nucleus(Supported)Cytosol;Nuclear bodies(Approved)		(M119)PID ERB GENOMIC PATHWAY; (M200)PID ERA GENOMIC PATHWAY		0	0	0	0	0	0	0	0	0	0	0	0	0	0	0	0	0	0	0	1	0
4026	LPP	0	1	4026	Gene_ID	H. sapiens	4026	H. sapiens	LPP	LIM domain containing preferred translocation partner in lipoma	GO:0098609 cell-cell adhesion;GO:0007155 cell adhesion;GO:0022610 biological adhesion			Cytosol;Focal adhesion sites(Enhanced)		(M232)PID ECADHERIN STABILIZATION PATHWAY		0	0	0	0	0	0	0	0	0	0	0	0	0	0	0	0	0	0	0	0	0
51665	ASB1	0	1	51665	Gene_ID	H. sapiens	51665	H. sapiens	ASB1	ankyrin repeat and SOCS box containing 1	GO:0042036 negative regulation of cytokine biosynthetic process;GO:0030539 male genitalia development;GO:0048806 genitalia development			Nucleoplasm(Approved)				0	0	0	0	0	0	0	0	0	0	0	0	0	0	0	0	0	0	1	0	0
3218	HOXB8	0	1	3218	Gene_ID	H. sapiens	3218	H. sapiens	HOXB8	homeobox B8	GO:0021516 dorsal spinal cord development;GO:0045638 negative regulation of myeloid cell differentiation;GO:0007625 grooming behavior		Transcription factors/Helix-turn-helix domains	Nucleoplasm(Supported)				0	0	0	0	1	0	0	0	0	0	1	0	0	1	0	0	0	0	0	0	0
79065	ATG9A	0	1	79065	Gene_ID	H. sapiens	79065	H. sapiens	ATG9A	autophagy related 9A	GO:0034497 protein localization to phagophore assembly site;GO:0044805 late nucleophagy;GO:0044804 autophagy of nucleus			Vesicles(Supported)				0	0	0	0	0	0	0	0	0	0	0	0	0	0	0	0	0	0	0	0	0
4092	SMAD7	0	1	4092	Gene_ID	H. sapiens	4092	H. sapiens	SMAD7	SMAD family member 7	GO:2000320 negative regulation of T-helper 17 cell differentiation;GO:1903043 positive regulation of chondrocyte hypertrophy;GO:2000319 regulation of T-helper 17 cell differentiation		Transcription factors	Cytosol;Nucleoplasm(Supported)		(M185)PID ALK1 PATHWAY; (M161)PID IFNG PATHWAY; (M181)PID BMP PATHWAY	(M5896)HALLMARK TGF BETA SIGNALING; (M5942)HALLMARK UV RESPONSE DN; (M5902)HALLMARK APOPTOSIS	0	0	0	0	1	1	0	0	0	0	0	0	1	0	1	1	1	1	0	1	0
84287	ZDHHC16	0	1	84287	Gene_ID	H. sapiens	84287	H. sapiens	ZDHHC16	zinc finger DHHC-type palmitoyltransferase 16	GO:0018345 protein palmitoylation;GO:0021537 telencephalon development;GO:0006497 protein lipidation		Enzymes/ENZYME proteins/Transferases	Nucleus(Supported)Cytosol;Nuclear membrane(Approved)				0	0	0	0	0	0	1	0	0	0	0	0	0	0	0	0	0	0	0	0	0
8490	RGS5	0	1	8490	Gene_ID	H. sapiens	8490	H. sapiens	RGS5	regulator of G protein signaling 5	GO:0008277 regulation of G protein-coupled receptor signaling pathway;GO:0043547 positive regulation of GTPase activity;GO:0043087 regulation of GTPase activity			Cytosol(Supported)				0	0	0	0	0	0	0	0	0	0	0	0	0	0	0	0	0	0	0	0	0
948	CD36	1	0	948	Gene_ID	H. sapiens	948	H. sapiens	CD36	CD36 molecule	GO:0038124 toll-like receptor TLR6:TLR2 signaling pathway;GO:0071726 cellular response to diacyl bacterial lipopeptide;GO:0071724 response to diacyl bacterial lipopeptide		CD markers;Transporters	Golgi apparatus(Enhanced)			(M5897)HALLMARK IL6 JAK STAT3 SIGNALING; (M5935)HALLMARK FATTY ACID METABOLISM; (M5934)HALLMARK XENOBIOTIC METABOLISM	1	1	1	0	0	0	0	1	1	0	0	0	0	0	1	0	0	0	0	0	1
10999	SLC27A4	0	1	10999	Gene_ID	H. sapiens	10999	H. sapiens	SLC27A4	solute carrier family 27 member 4	GO:0062003 negative regulation of all-trans-retinyl-ester hydrolase, 11-cis retinol forming activity;GO:0062002 regulation of all-trans-retinyl-ester hydrolase, 11-cis retinol forming activity;GO:0001579 medium-chain fatty acid transport		Transporters	Vesicles(Supported)				0	0	0	0	0	0	0	0	0	1	0	0	0	0	0	0	0	0	0	0	0
51100	SH3GLB1	0	1	51100	Gene_ID	H. sapiens	51100	H. sapiens	SH3GLB1	SH3 domain containing GRB2 like, endophilin B1	GO:1903527 positive regulation of membrane tubulation;GO:1903955 positive regulation of protein targeting to mitochondrion;GO:2000786 positive regulation of autophagosome assembly			Cytosol(Enhanced)				0	0	0	0	0	0	0	1	0	0	0	0	0	0	0	0	0	0	0	0	0
5549	PRELP	0	1	5549	Gene_ID	H. sapiens	5549	H. sapiens	PRELP	proline and arginine rich end leucine rich repeat protein	GO:0042340 keratan sulfate catabolic process;GO:0018146 keratan sulfate biosynthetic process;GO:0042339 keratan sulfate metabolic process					(M5882)NABA PROTEOGLYCANS; (M5884)NABA CORE MATRISOME; (M5889)NABA MATRISOME		0	0	0	0	0	0	0	0	0	0	0	0	0	0	0	0	0	0	0	0	0
1656	DDX6	0	1	1656	Gene_ID	H. sapiens	1656	H. sapiens	DDX6	DEAD-box helicase 6	GO:0019074 viral RNA genome packaging;GO:0019072 viral genome packaging;GO:0043928 exonucleolytic nuclear-transcribed mRNA catabolic process involved in deadenylation-dependent decay		Enzymes/ENZYME proteins/Hydrolases	Cytoplasmic bodies(Supported)Cytosol(Approved)	D-tartaric acid (Rna helicase activity)			0	0	0	0	1	0	0	0	0	0	0	0	1	0	0	0	0	0	1	0	0
55500	ETNK1	0	1	55500	Gene_ID	H. sapiens	55500	H. sapiens	ETNK1	ethanolamine kinase 1	GO:0006646 phosphatidylethanolamine biosynthetic process;GO:0046337 phosphatidylethanolamine metabolic process;GO:0046474 glycerophospholipid biosynthetic process		Enzymes/ENZYME proteins/Transferases	Cytosol;Nucleoplasm;Plasma membrane(Supported)				0	0	0	0	0	0	0	0	0	0	0	0	0	0	0	0	0	0	0	0	0
57619	SHROOM3	0	1	57619	Gene_ID	H. sapiens	57619	H. sapiens	SHROOM3	shroom family member 3	GO:0001843 neural tube closure;GO:0043482 cellular pigment accumulation;GO:0014020 primary neural tube formation							0	0	0	0	0	0	0	0	0	0	0	0	1	1	0	0	1	0	0	0	0
80790	CMIP	0	1	80790	Gene_ID	H. sapiens	80790	H. sapiens	CMIP	c-Maf inducing protein	GO:0001701 in utero embryonic development;GO:0043009 chordate embryonic development;GO:0009792 embryo development ending in birth or egg hatching			Cytosol;Nucleoplasm(Supported)				0	0	0	0	0	0	0	0	0	0	0	0	0	1	0	0	0	0	0	0	0
7110	TMF1	0	1	7110	Gene_ID	H. sapiens	7110	H. sapiens	TMF1	TATA element modulatory factor 1	GO:2000845 positive regulation of testosterone secretion;GO:2000843 regulation of testosterone secretion;GO:0032275 luteinizing hormone secretion			Golgi apparatus(Supported)		(M58)PID AR PATHWAY		0	0	0	0	0	0	0	0	0	1	0	0	0	0	0	0	0	0	1	0	0
4254	KITLG	0	1	4254	Gene_ID	H. sapiens	4254	H. sapiens	KITLG	KIT ligand	GO:0033026 negative regulation of mast cell apoptotic process;GO:0045636 positive regulation of melanocyte differentiation;GO:0033025 regulation of mast cell apoptotic process		RAS pathway related proteins	Vesicles(Approved)		(M231)PID KIT PATHWAY; (M195)PID CMYB PATHWAY; (M5883)NABA SECRETED FACTORS		0	0	0	0	0	0	0	0	0	0	0	0	0	1	0	1	0	0	1	0	0
10715	CERS1	0	1	10715	Gene_ID	H. sapiens	10715	H. sapiens	CERS1	ceramide synthase 1	GO:0072721 cellular response to dithiothreitol;GO:0071492 cellular response to UV-A;GO:0036146 cellular response to mycotoxin			Endoplasmic reticulum(Approved)				0	0	0	0	0	0	0	0	0	0	0	0	0	0	0	0	0	0	0	0	0
8324	FZD7	0	1	8324	Gene_ID	H. sapiens	8324	H. sapiens	FZD7	frizzled class receptor 7	GO:0042666 negative regulation of ectodermal cell fate specification;GO:0042665 regulation of ectodermal cell fate specification;GO:0001715 ectodermal cell fate specification		G-protein coupled receptors/{Family fz/smo receptors,GPCRs excl olfactory receptors}	Nucleoplasm(Approved)		(M77)PID WNT SIGNALING PATHWAY; (M165)PID SYNDECAN 4 PATHWAY; (M23)PID WNT NONCANONICAL PATHWAY	(M5903)HALLMARK NOTCH SIGNALING	0	0	0	0	1	0	0	0	0	0	0	1	1	1	1	0	1	0	0	1	0
130507	UBR3	0	1	130507	Gene_ID	H. sapiens	130507	H. sapiens	UBR3	ubiquitin protein ligase E3 component n-recognin 3	GO:0071596 ubiquitin-dependent protein catabolic process via the N-end rule pathway;GO:0001967 suckling behavior;GO:0042048 olfactory behavior		Enzymes/ENZYME proteins/Transferases	Nucleoli;Nucleus(Approved)				0	0	0	0	0	0	0	0	0	0	1	0	0	1	0	0	0	0	0	0	0
27133	KCNH5	0	1	27133	Gene_ID	H. sapiens	27133	H. sapiens	KCNH5	potassium voltage-gated channel subfamily H member 5	GO:0010389 regulation of G2/M transition of mitotic cell cycle;GO:0071805 potassium ion transmembrane transport;GO:1902749 regulation of cell cycle G2/M phase transition		Voltage-gated ion channels/Voltage-Gated Potassium Channels	Microtubules;Mitotic spindle(Uncertain)				0	0	0	0	0	0	0	0	0	0	0	0	0	0	0	0	0	0	0	0	0
257397	TAB3	0	1	257397	Gene_ID	H. sapiens	257397	H. sapiens	TAB3	TGF-beta activated kinase 1 (MAP3K7) binding protein 3	GO:0070423 nucleotide-binding oligomerization domain containing signaling pathway;GO:0002755 MyD88-dependent toll-like receptor signaling pathway;GO:0002223 stimulatory C-type lectin receptor signaling pathway			Cytosol;Nuclear speckles(Approved)				0	0	0	0	0	0	0	0	0	0	0	0	0	0	0	0	0	0	0	0	0
55014	STX17	0	1	55014	Gene_ID	H. sapiens	55014	H. sapiens	STX17	syntaxin 17	GO:0016240 autophagosome membrane docking;GO:0097111 endoplasmic reticulum-Golgi intermediate compartment organization;GO:0034497 protein localization to phagophore assembly site			Cytosol;Nucleoli(Uncertain)				0	0	0	0	0	0	0	1	0	0	0	0	0	0	0	0	0	0	0	0	0
22936	ELL2	0	1	22936	Gene_ID	H. sapiens	22936	H. sapiens	ELL2	elongation factor for RNA polymerase II 2	GO:0042795 snRNA transcription by RNA polymerase II;GO:0009301 snRNA transcription;GO:0006368 transcription elongation from RNA polymerase II promoter			Nucleoplasm(Supported)			(M5908)HALLMARK ANDROGEN RESPONSE; (M5945)HALLMARK HEME METABOLISM	0	0	0	0	0	0	0	0	0	0	0	0	0	0	0	0	0	0	0	0	0
56135	PCDHAC1	0	1	56135	Gene_ID	H. sapiens	56135	H. sapiens	PCDHAC1	protocadherin alpha subfamily C, 1	GO:0007156 homophilic cell adhesion via plasma membrane adhesion molecules;GO:0098742 cell-cell adhesion via plasma-membrane adhesion molecules;GO:0098609 cell-cell adhesion			Nucleoli;Nucleus;Vesicles(Approved)				0	0	0	0	0	0	0	0	0	0	0	0	0	0	0	0	0	0	0	0	0
10713	USP39	0	1	10713	Gene_ID	H. sapiens	10713	H. sapiens	USP39	ubiquitin specific peptidase 39	GO:0000245 spliceosomal complex assembly;GO:0016579 protein deubiquitination;GO:0000398 mRNA splicing, via spliceosome		Enzymes/Peptidases/Cysteine-type peptidases	Nucleoplasm(Supported)				0	0	0	0	0	0	0	0	0	0	0	0	0	0	0	0	0	0	0	0	0
3689	ITGB2	1	0	3689	Gene_ID	H. sapiens	3689	H. sapiens	ITGB2	integrin subunit beta 2	GO:0043315 positive regulation of neutrophil degranulation;GO:0045963 negative regulation of dopamine metabolic process;GO:1902565 positive regulation of neutrophil activation		CD markers	Plasma membrane(Approved)	Simvastatin (Protein kinase binding)	(M47)PID INTEGRIN CS PATHWAY; (M169)PID INTEGRIN2 PATHWAY; (M159)PID AMB2 NEUTROPHILS PATHWAY	(M5950)HALLMARK ALLOGRAFT REJECTION; (M5953)HALLMARK KRAS SIGNALING UP; (M5924)HALLMARK MTORC1 SIGNALING	1	0	1	0	0	1	0	1	1	1	0	1	1	1	1	0	0	0	0	1	1
51176	LEF1	0	1	51176	Gene_ID	H. sapiens	51176	H. sapiens	LEF1	lymphoid enhancer binding factor 1	GO:0045063 T-helper 1 cell differentiation;GO:0033153 T cell receptor V(D)J recombination;GO:0002681 somatic recombination of T cell receptor gene segments		Transcription factors/Other all-alpha-helical DNA-binding domains	Nucleoplasm(Approved)		(M223)PID BETA CATENIN NUC PATHWAY; (M195)PID CMYB PATHWAY; (M5493)WNT SIGNALING	(M5895)HALLMARK WNT BETA CATENIN SIGNALING; (M5902)HALLMARK APOPTOSIS	0	0	0	0	0	1	1	0	0	0	0	0	1	1	1	1	1	1	1	1	0
51046	ST8SIA3	0	1	51046	Gene_ID	H. sapiens	51046	H. sapiens	ST8SIA3	ST8 alpha-N-acetyl-neuraminide alpha-2,8-sialyltransferase 3	GO:0001574 ganglioside biosynthetic process;GO:1990743 protein sialylation;GO:0001573 ganglioside metabolic process			Golgi apparatus(Supported)				0	0	0	0	0	0	0	0	0	0	0	0	0	0	0	0	0	0	0	0	0
5076	PAX2	0	1	5076	Gene_ID	H. sapiens	5076	H. sapiens	PAX2	paired box 2	GO:2000594 positive regulation of metanephric DCT cell differentiation;GO:2000592 regulation of metanephric DCT cell differentiation;GO:0072108 positive regulation of mesenchymal to epithelial transition involved in metanephros morphogenesis		Transcription factors/Helix-turn-helix domains	Nucleoli(Supported)Golgi apparatus(Uncertain)				0	0	0	0	0	0	1	0	0	0	0	0	1	1	0	1	1	1	0	0	0
6327	SCN2B	0	1	6327	Gene_ID	H. sapiens	6327	H. sapiens	SCN2B	sodium voltage-gated channel beta subunit 2	GO:0046684 response to pyrethroid;GO:0060371 regulation of atrial cardiac muscle cell membrane depolarization;GO:0086091 regulation of heart rate by cardiac conduction		Transporters/Accessory Factors Involved in Transport		Zonisamide (Voltage-gated sodium channel activity involved in cardiac muscle cell action potential)			0	0	0	1	0	0	0	0	0	0	0	0	0	0	0	0	0	0	0	0	0
9794	MAML1	0	1	9794	Gene_ID	H. sapiens	9794	H. sapiens	MAML1	mastermind like transcriptional coactivator 1	GO:0060928 atrioventricular node cell development;GO:0060922 atrioventricular node cell differentiation;GO:0060926 cardiac pacemaker cell development			Nucleoplasm(Enhanced)		(M288)PID HES HEY PATHWAY; (M17)PID NOTCH PATHWAY	(M5895)HALLMARK WNT BETA CATENIN SIGNALING	0	0	0	0	0	0	0	0	0	0	0	0	0	0	0	0	0	0	0	0	0
54329	GPR85	0	1	54329	Gene_ID	H. sapiens	54329	H. sapiens	GPR85	G protein-coupled receptor 85	GO:0007186 G protein-coupled receptor signaling pathway;GO:0007165 signal transduction;GO:0023052 signaling		G-protein coupled receptors/GPCRs excl olfactory receptors					0	0	0	0	0	0	0	0	0	0	0	0	0	0	0	0	0	0	0	0	0
64769	MEAF6	0	1	64769	Gene_ID	H. sapiens	64769	H. sapiens	MEAF6	MYST/Esa1 associated factor 6	GO:0043972 histone H3-K23 acetylation;GO:0043983 histone H4-K12 acetylation;GO:0044154 histone H3-K14 acetylation							0	0	0	0	0	0	0	0	0	0	0	0	0	0	0	0	0	0	0	0	0
80218	NAA50	0	1	80218	Gene_ID	H. sapiens	80218	H. sapiens	NAA50	N-alpha-acetyltransferase 50, NatE catalytic subunit	GO:0071962 mitotic sister chromatid cohesion, centromeric;GO:0034087 establishment of mitotic sister chromatid cohesion;GO:0070601 centromeric sister chromatid cohesion		Enzymes/ENZYME proteins/Transferases					0	0	0	0	0	0	0	0	0	0	0	0	0	0	0	0	0	0	0	0	0
116	ADCYAP1	0	1	116	Gene_ID	H. sapiens	116	H. sapiens	ADCYAP1	adenylate cyclase activating polypeptide 1	GO:0002878 negative regulation of acute inflammatory response to non-antigenic stimulus;GO:0090274 positive regulation of somatostatin secretion;GO:0060124 positive regulation of growth hormone secretion				2,6-Diamino-Hexanoic Acid Amide (Receptor signaling protein activity)		(M5951)HALLMARK SPERMATOGENESIS	0	0	0	1	1	0	1	1	0	1	1	0	1	1	0	0	0	0	1	0	0
4299	AFF1	0	1	4299	Gene_ID	H. sapiens	4299	H. sapiens	AFF1	AF4/FMR2 family member 1	GO:0006355 regulation of transcription, DNA-templated;GO:1903506 regulation of nucleic acid-templated transcription;GO:0006351 transcription, DNA-templated			Mitochondria;Nucleoplasm(Approved)			(M5906)HALLMARK ESTROGEN RESPONSE EARLY; (M5907)HALLMARK ESTROGEN RESPONSE LATE	0	0	0	0	0	0	0	0	0	0	0	0	0	0	0	0	0	0	0	0	0
11100	HNRNPUL1	0	1	11100	Gene_ID	H. sapiens	11100	H. sapiens	HNRNPUL1	heterogeneous nuclear ribonucleoprotein U like 1	GO:0000398 mRNA splicing, via spliceosome;GO:0009615 response to virus;GO:0000377 RNA splicing, via transesterification reactions with bulged adenosine as nucleophile			Nucleoplasm(Enhanced)				0	0	0	0	0	0	0	0	0	0	0	0	0	0	0	0	0	0	0	0	0
55634	KRBOX4	0	1	55634	Gene_ID	H. sapiens	55634	H. sapiens	KRBOX4	KRAB box domain containing 4	GO:0006355 regulation of transcription, DNA-templated;GO:1903506 regulation of nucleic acid-templated transcription;GO:0006351 transcription, DNA-templated			Nucleoplasm(Approved)				0	0	0	0	0	0	0	0	0	0	0	0	0	0	0	0	0	0	0	0	0
58490	RPRD1B	0	1	58490	Gene_ID	H. sapiens	58490	H. sapiens	RPRD1B	regulation of nuclear pre-mRNA domain containing 1B	GO:0042795 snRNA transcription by RNA polymerase II;GO:0070940 dephosphorylation of RNA polymerase II C-terminal domain;GO:0009301 snRNA transcription			Nucleoplasm(Supported)Centrosome;Cytosol(Approved)				0	0	0	0	0	0	0	0	0	0	0	0	0	0	0	0	0	0	0	0	0
6836	SURF4	0	1	6836	Gene_ID	H. sapiens	6836	H. sapiens	SURF4	surfeit 4	GO:0034498 early endosome to Golgi transport;GO:0043312 neutrophil degranulation;GO:0032527 protein exit from endoplasmic reticulum		Transporters					0	0	0	0	0	0	0	1	0	0	0	0	0	0	0	0	0	0	0	0	0
1747	DLX3	0	1	1747	Gene_ID	H. sapiens	1747	H. sapiens	DLX3	distal-less homeobox 3	GO:0071895 odontoblast differentiation;GO:0060563 neuroepithelial cell differentiation;GO:0042475 odontogenesis of dentin-containing tooth		Transcription factors/Helix-turn-helix domains					0	0	0	0	0	1	0	0	0	0	0	0	0	0	0	0	0	0	1	0	0
53616	ADAM22	0	1	53616	Gene_ID	H. sapiens	53616	H. sapiens	ADAM22	ADAM metallopeptidase domain 22	GO:0022011 myelination in peripheral nervous system;GO:0099645 neurotransmitter receptor localization to postsynaptic specialization membrane;GO:0014044 Schwann cell development			Cell Junctions(Approved)		(M3468)NABA ECM REGULATORS; (M5885)NABA MATRISOME ASSOCIATED; (M5889)NABA MATRISOME		0	0	0	0	0	0	0	0	0	0	1	0	0	0	1	0	0	0	0	0	0
4792	NFKBIA	1	0	4792	Gene_ID	H. sapiens	4792	H. sapiens	NFKBIA	NFKB inhibitor alpha	GO:0070427 nucleotide-binding oligomerization domain containing 1 signaling pathway;GO:0070431 nucleotide-binding oligomerization domain containing 2 signaling pathway;GO:0070423 nucleotide-binding oligomerization domain containing signaling pathway		Transcription factors/Immunoglobulin fold	Cytosol(Enhanced)	Acetylsalicylic acid (Ubiquitin protein ligase binding)	(M26)PID NFKAPPAB ATYPICAL PATHWAY; (M37)PID NFKAPPAB CANONICAL PATHWAY; (M7416)ST GAQ PATHWAY	(M5941)HALLMARK UV RESPONSE UP; (M5932)HALLMARK INFLAMMATORY RESPONSE; (M5913)HALLMARK INTERFERON GAMMA RESPONSE	1	1	1	0	1	0	0	0	1	0	0	1	0	0	0	0	0	0	0	0	1
55810	FOXJ2	0	1	55810	Gene_ID	H. sapiens	55810	H. sapiens	FOXJ2	forkhead box J2	GO:0110059 negative regulation of blood vessel endothelial cell differentiation;GO:0110057 regulation of blood vessel endothelial cell differentiation;GO:0045602 negative regulation of endothelial cell differentiation		Transcription factors/Helix-turn-helix domains	Nucleoli fibrillar center;Nucleus(Supported)			(M5945)HALLMARK HEME METABOLISM	0	0	0	0	1	1	0	0	0	0	0	0	0	0	0	0	0	0	0	0	0
79018	GID4	0	1	79018	Gene_ID	H. sapiens	79018	H. sapiens	GID4	GID complex subunit 4 homolog	GO:0043161 proteasome-mediated ubiquitin-dependent protein catabolic process;GO:0006511 ubiquitin-dependent protein catabolic process;GO:0010498 proteasomal protein catabolic process			Cytosol(Approved)				0	0	0	0	0	0	0	0	0	0	0	0	0	0	0	0	0	0	0	0	0
55824	PAG1	0	1	55824	Gene_ID	H. sapiens	55824	H. sapiens	PAG1	phosphoprotein membrane anchor with glycosphingolipid microdomains 1	GO:0050852 T cell receptor signaling pathway;GO:0050868 negative regulation of T cell activation;GO:1903038 negative regulation of leukocyte cell-cell adhesion			Plasma membrane(Enhanced)Vesicles(Approved)		(M88)PID CD8 TCR PATHWAY; (M100)PID SHP2 PATHWAY; (M10)PID BCR 5PATHWAY		0	0	0	0	0	0	0	0	0	0	0	0	0	0	1	0	0	0	0	0	0
55720	TSR1	0	1	55720	Gene_ID	H. sapiens	55720	H. sapiens	TSR1	TSR1 ribosome maturation factor	GO:0000479 endonucleolytic cleavage of tricistronic rRNA transcript (SSU-rRNA, 5.8S rRNA, LSU-rRNA);GO:0000478 endonucleolytic cleavage involved in rRNA processing;GO:0000462 maturation of SSU-rRNA from tricistronic rRNA transcript (SSU-rRNA, 5.8S rRNA, LSU-rRNA)			Nucleoplasm(Supported)				0	0	0	0	0	0	0	0	0	0	0	0	0	0	0	0	0	0	0	0	0
7068	THRB	0	1	7068	Gene_ID	H. sapiens	7068	H. sapiens	THRB	thyroid hormone receptor beta	GO:0042480 negative regulation of eye photoreceptor cell development;GO:0046549 retinal cone cell development;GO:0008050 female courtship behavior		Nuclear receptors;Transcription factors/Zinc-coordinating DNA-binding domains	Nuclear bodies(Supported)	Liothyronine (Zinc ion binding);Levothyroxine (Zinc ion binding);Dextrothyroxine (Zinc ion binding);Liotrix (Zinc ion binding);[3,5-Dibromo-4-(4-Hydroxy-3-Phenethylcarbamoyl-Phenoxy)-Phenyl]-Acetic Acid (Zinc ion binding);3,5-Dichloro-4-[(4-Hydroxy-3-Isopropylphenoxy)Phenylacetic Acid (Zinc ion binding);2-[4-(4-Hydroxy-3-Isopropyl-Phenoxy)-3,5-Dimethyl-Phenyl]-2h-[1,2,4]Triazine-3,5-Dione (Zinc i…	(M162)PID RXR VDR PATHWAY	(M5956)HALLMARK KRAS SIGNALING DN	0	0	0	0	1	0	0	0	0	0	1	0	1	1	0	0	1	0	0	0	0
1501	CTNND2	0	1	1501	Gene_ID	H. sapiens	1501	H. sapiens	CTNND2	catenin delta 2	GO:0060997 dendritic spine morphogenesis;GO:0060996 dendritic spine development;GO:0048813 dendrite morphogenesis			Cell Junctions;Golgi apparatus;Nucleoplasm(Approved)				0	0	0	0	0	0	0	0	0	0	0	0	1	0	0	0	0	0	0	0	0
23035	PHLPP2	0	1	23035	Gene_ID	H. sapiens	23035	H. sapiens	PHLPP2	PH domain and leucine rich repeat protein phosphatase 2	GO:0021766 hippocampus development;GO:0051898 negative regulation of protein kinase B signaling;GO:0021543 pallium development		Enzymes/ENZYME proteins/Hydrolases	Vesicles(Approved)				0	0	0	0	0	0	1	0	0	0	0	0	0	0	0	0	0	0	0	0	0
688	KLF5	0	1	688	Gene_ID	H. sapiens	688	H. sapiens	KLF5	Kruppel like factor 5	GO:0061586 positive regulation of transcription by transcription factor localization;GO:0014901 satellite cell activation involved in skeletal muscle regeneration;GO:0099156 cell-cell signaling via exosome		Transcription factors/Zinc-coordinating DNA-binding domains	Nucleoplasm(Supported)Golgi apparatus;Vesicles(Uncertain)			(M5909)HALLMARK MYOGENESIS	0	1	0	0	0	1	0	0	0	0	0	0	1	0	0	0	0	0	0	0	0
56062	KLHL4	0	1	56062	Gene_ID	H. sapiens	56062	H. sapiens	KLHL4	kelch like family member 4	GO:0008150 biological_process			Microtubules(Supported)Microtubule organizing center(Approved)				0	0	0	0	0	0	0	0	0	0	0	0	0	0	0	0	0	0	0	0	0
9871	SEC24D	0	1	9871	Gene_ID	H. sapiens	9871	H. sapiens	SEC24D	SEC24 homolog D, COPII coat complex component	GO:0048208 COPII vesicle coating;GO:0090110 cargo loading into COPII-coated vesicle;GO:0048207 vesicle targeting, rough ER to cis-Golgi			Vesicles(Approved)			(M5910)HALLMARK PROTEIN SECRETION; (M5908)HALLMARK ANDROGEN RESPONSE	0	0	0	0	0	0	0	1	0	0	0	0	0	1	0	0	0	0	0	0	0
23039	XPO7	0	1	23039	Gene_ID	H. sapiens	23039	H. sapiens	XPO7	exportin 7	GO:0051028 mRNA transport;GO:0006611 protein export from nucleus;GO:0051168 nuclear export		Transporters/Transporter channels and pores	Nucleus(Approved)			(M5945)HALLMARK HEME METABOLISM	0	0	0	0	0	0	0	0	0	0	0	0	0	0	0	0	0	0	0	0	0
5910	RAP1GDS1	0	1	5910	Gene_ID	H. sapiens	5910	H. sapiens	RAP1GDS1	Rap1 GTPase-GDP dissociation stimulator 1	GO:0032471 negative regulation of endoplasmic reticulum calcium ion concentration;GO:0051561 positive regulation of mitochondrial calcium ion concentration;GO:0014829 vascular smooth muscle contraction			Cytosol(Supported)		(M241)PID RAC1 REG PATHWAY	(M5935)HALLMARK FATTY ACID METABOLISM	0	0	0	0	0	0	0	0	0	0	0	0	1	0	0	0	0	0	0	0	0
26003	GORASP2	0	1	26003	Gene_ID	H. sapiens	26003	H. sapiens	GORASP2	golgi reassembly stacking protein 2	GO:0061951 establishment of protein localization to plasma membrane;GO:0072659 protein localization to plasma membrane;GO:0007283 spermatogenesis			Golgi apparatus(Enhanced)				0	0	0	0	0	0	0	0	0	0	0	0	0	0	0	0	0	0	0	0	0
2872	MKNK2	0	1	2872	Gene_ID	H. sapiens	2872	H. sapiens	MKNK2	MAPK interacting serine/threonine kinase 2	GO:0071243 cellular response to arsenic-containing substance;GO:0097192 extrinsic apoptotic signaling pathway in absence of ligand;GO:0046685 response to arsenic-containing substance	CAMK Ser/Thr protein kinase family	Enzymes/{ENZYME proteins/Transferases,Kinases/CAMK Ser/Thr protein kinases}	Nuclear bodies(Supported)		(M4910)ST ERK1 ERK2 MAPK PATHWAY; (M12012)ST P38 MAPK PATHWAY	(M5923)HALLMARK PI3K AKT MTOR SIGNALING; (M5939)HALLMARK P53 PATHWAY	0	0	0	0	0	0	0	0	0	0	0	0	0	0	0	0	0	0	0	0	0
84376	HOOK3	0	1	84376	Gene_ID	H. sapiens	84376	H. sapiens	HOOK3	hook microtubule tethering protein 3	GO:0022027 interkinetic nuclear migration;GO:0034454 microtubule anchoring at centrosome;GO:0071539 protein localization to centrosome			Golgi apparatus;Microtubule organizing center(Supported)Cytosol(Approved)			(M5893)HALLMARK MITOTIC SPINDLE	0	0	0	0	1	0	1	1	0	0	0	0	0	0	0	0	0	0	0	0	0
56889	TM9SF3	0	1	56889	Gene_ID	H. sapiens	56889	H. sapiens	TM9SF3	transmembrane 9 superfamily member 3	GO:0072657 protein localization to membrane;GO:0034613 cellular protein localization;GO:0070727 cellular macromolecule localization			Golgi apparatus;Vesicles(Approved)				0	0	0	0	0	0	0	0	0	0	0	0	0	0	0	0	0	0	0	0	0
9678	PHF14	0	1	9678	Gene_ID	H. sapiens	9678	H. sapiens	PHF14	PHD finger protein 14	GO:2000584 negative regulation of platelet-derived growth factor receptor-alpha signaling pathway;GO:2000791 negative regulation of mesenchymal cell proliferation involved in lung development;GO:2000790 regulation of mesenchymal cell proliferation involved in lung development			Cytosol;Nucleus;Vesicles(Approved)				0	0	0	0	0	0	0	0	0	0	0	0	0	0	0	0	0	0	0	0	0
89796	NAV1	0	1	89796	Gene_ID	H. sapiens	89796	H. sapiens	NAV1	neuron navigator 1	GO:0001578 microtubule bundle formation;GO:0001764 neuron migration;GO:0000226 microtubule cytoskeleton organization			Microtubules(Approved)				0	0	0	0	0	0	0	0	0	0	0	0	0	0	0	0	0	0	0	0	0
1917	EEF1A2	0	1	1917	Gene_ID	H. sapiens	1917	H. sapiens	EEF1A2	eukaryotic translation elongation factor 1 alpha 2	GO:1904714 regulation of chaperone-mediated autophagy;GO:0090218 positive regulation of lipid kinase activity;GO:0061684 chaperone-mediated autophagy			Cytosol;Nucleoli(Enhanced)				0	0	0	0	0	0	0	0	0	0	0	0	0	0	0	0	0	0	0	0	0
3226	HOXC10	0	1	3226	Gene_ID	H. sapiens	3226	H. sapiens	HOXC10	homeobox C10	GO:0021520 spinal cord motor neuron cell fate specification;GO:0120163 negative regulation of cold-induced thermogenesis;GO:0021522 spinal cord motor neuron differentiation		Transcription factors/Helix-turn-helix domains	Nuclear bodies;Nucleoplasm(Supported)			(M5901)HALLMARK G2M CHECKPOINT	0	0	0	0	0	0	0	0	0	0	0	0	0	1	0	0	0	0	0	0	0
7850	IL1R2	1	0	7850	Gene_ID	H. sapiens	7850	H. sapiens	IL1R2	interleukin 1 receptor type 2	GO:0050712 negative regulation of interleukin-1 alpha secretion;GO:0050705 regulation of interleukin-1 alpha secretion;GO:2000660 negative regulation of interleukin-1-mediated signaling pathway		CD markers			(M110)PID IL1 PATHWAY	(M5897)HALLMARK IL6 JAK STAT3 SIGNALING; (M5947)HALLMARK IL2 STAT5 SIGNALING	1	1	1	0	0	0	0	0	0	1	0	0	0	0	0	0	0	0	0	0	1
2281	FKBP1B	0	1	2281	Gene_ID	H. sapiens	2281	H. sapiens	FKBP1B	FKBP prolyl isomerase 1B	GO:0010881 regulation of cardiac muscle contraction by regulation of the release of sequestered calcium ion;GO:0060315 negative regulation of ryanodine-sensitive calcium-release channel activity;GO:0010880 regulation of release of sequestered calcium ion into cytosol by sarcoplasmic reticulum		Enzymes/ENZYME proteins/Isomerase	Vesicles(Approved)			(M5909)HALLMARK MYOGENESIS	0	0	0	0	0	0	0	0	0	1	0	0	1	0	0	0	0	0	0	0	0
6093	ROCK1	0	1	6093	Gene_ID	H. sapiens	6093	H. sapiens	ROCK1	Rho associated coiled-coil containing protein kinase 1	GO:0110061 regulation of angiotensin-activated signaling pathway;GO:1903347 negative regulation of bicellular tight junction assembly;GO:0035509 negative regulation of myosin-light-chain-phosphatase activity	AGC Ser/Thr protein kinase family	Enzymes/{ENZYME proteins/Transferases,Kinases/AGC Ser/Thr protein kinases}		HYDROXYFASUDIL (Protein serine/threonine kinase activity);(S)-2-METHYL-1-[(4-METHYL-5-ISOQUINOLINE)SULFONYL]-HOMOPIPERAZINE (Protein serine/threonine kinase activity);5-(1,4-DIAZEPAN-1-SULFONYL)ISOQUINOLINE (Protein serine/threonine kinase activity);(R)-TRANS-4-(1-AMINOETHYL)-N-(4-PYRIDYL) CYCLOHEXANECARBOXAMIDE (Protein serine/threonine kinase activity)	(M138)PID THROMBIN PAR4 PATHWAY; (M11)PID PRL SIGNALING EVENTS PATHWAY; (M23)PID WNT NONCANONICAL PATHWAY	(M5902)HALLMARK APOPTOSIS; (M5893)HALLMARK MITOTIC SPINDLE	0	0	0	0	1	1	0	1	0	0	0	1	1	1	1	0	0	1	0	0	0
150677	OTOS	0	1	150677	Gene_ID	H. sapiens	150677	H. sapiens	OTOS	otospiralin	GO:0007605 sensory perception of sound;GO:0050954 sensory perception of mechanical stimulus;GO:0007600 sensory perception							0	0	0	0	0	0	0	0	0	0	0	0	0	0	0	0	0	0	0	0	0
57590	WDFY1	0	1	57590	Gene_ID	H. sapiens	57590	H. sapiens	WDFY1	WD repeat and FYVE domain containing 1	GO:0034141 positive regulation of toll-like receptor 3 signaling pathway;GO:0034145 positive regulation of toll-like receptor 4 signaling pathway;GO:0034139 regulation of toll-like receptor 3 signaling pathway							0	0	0	0	0	0	0	0	0	0	0	0	0	0	0	0	0	0	0	0	0
51088	KLHL5	0	1	51088	Gene_ID	H. sapiens	51088	H. sapiens	KLHL5	kelch like family member 5	GO:0043687 post-translational protein modification;GO:0006464 cellular protein modification process;GO:0036211 protein modification process							0	0	0	0	0	0	0	0	0	0	0	0	0	0	0	0	0	0	0	0	0
4293	MAP3K9	0	1	4293	Gene_ID	H. sapiens	4293	H. sapiens	MAP3K9	mitogen-activated protein kinase kinase kinase 9	GO:0007256 activation of JNKK activity;GO:0007257 activation of JUN kinase activity;GO:0043507 positive regulation of JUN kinase activity	STE Ser/Thr protein kinase family	Enzymes/{ENZYME proteins/Transferases,Kinases/STE Ser/Thr protein kinases}	Nucleoli;Nucleus(Approved)	12-(2-hydroxyethyl)-2-(1-methylethoxy)-13,14-dihydronaphtho[2,1-a]pyrrolo[3,4-c]carbazol-5(12H)-one (Protein tyrosine kinase activity)	(M3721)ST JNK MAPK PATHWAY		0	0	0	0	0	0	0	0	0	0	0	0	0	0	0	0	0	0	0	0	0
5241	PGR	0	1	5241	Gene_ID	H. sapiens	5241	H. sapiens	PGR	progesterone receptor	GO:0060748 tertiary branching involved in mammary gland duct morphogenesis;GO:0060745 mammary gland branching involved in pregnancy;GO:0050847 progesterone receptor signaling pathway		Nuclear receptors;Transcription factors/Zinc-coordinating DNA-binding domains		Etonogestrel (Zinc ion binding);Desogestrel (Zinc ion binding);Megestrol acetate (Zinc ion binding);Levonorgestrel (Zinc ion binding);Dydrogesterone (Zinc ion binding);Progesterone (Zinc ion binding);Spironolactone (Zinc ion binding);Fluticasone Propionate (Zinc ion binding);Medroxyprogesterone acetate (Zinc ion binding);Norethisterone (Zinc ion binding);Ethynodiol diacetate (Zinc ion binding);Mi…	(M267)PID ANTHRAX PATHWAY; (M200)PID ERA GENOMIC PATHWAY	(M5906)HALLMARK ESTROGEN RESPONSE EARLY; (M5907)HALLMARK ESTROGEN RESPONSE LATE	0	0	0	0	0	0	0	0	0	0	0	0	0	1	0	0	1	0	1	0	0
5054	SERPINE1	0	1	5054	Gene_ID	H. sapiens	5054	H. sapiens	SERPINE1	serpin family E member 1	GO:0061044 negative regulation of vascular wound healing;GO:0035491 positive regulation of leukotriene production involved in inflammatory response;GO:1901331 positive regulation of odontoblast differentiation			Cytosol(Approved)	Alteplase (Serine-type endopeptidase inhibitor activity);Urokinase (Serine-type endopeptidase inhibitor activity);Reteplase (Serine-type endopeptidase inhibitor activity);Anistreplase (Serine-type endopeptidase inhibitor activity);Tenecteplase (Serine-type endopeptidase inhibitor activity);Drotrecogin alfa (Serine-type endopeptidase inhibitor activity);Troglitazone (Serine-type endopeptidase inhi…	(M44)PID HIF2PATHWAY; (M174)PID UPA UPAR PATHWAY; (M255)PID HIF1 TFPATHWAY	(M5896)HALLMARK TGF BETA SIGNALING; (M5946)HALLMARK COAGULATION; (M5942)HALLMARK UV RESPONSE DN	0	0	0	0	0	1	0	1	0	0	0	0	0	0	1	0	0	0	0	1	0
89795	NAV3	0	1	89795	Gene_ID	H. sapiens	89795	H. sapiens	NAV3	neuron navigator 3	GO:1905929 positive regulation of invadopodium disassembly;GO:1905927 regulation of invadopodium disassembly;GO:1905878 invadopodium disassembly			Cytosol;Nuclear membrane(Approved)				0	0	0	0	1	0	0	0	0	0	0	0	1	0	0	0	0	0	0	0	0
5921	RASA1	0	1	5921	Gene_ID	H. sapiens	5921	H. sapiens	RASA1	RAS p21 protein activator 1	GO:0001953 negative regulation of cell-matrix adhesion;GO:0001570 vasculogenesis;GO:0046580 negative regulation of Ras protein signal transduction		RAS pathway related proteins			(M226)PID VEGFR1 PATHWAY; (M269)PID RAS PATHWAY; (M242)PID AURORA A PATHWAY	(M5919)HALLMARK HEDGEHOG SIGNALING; (M5893)HALLMARK MITOTIC SPINDLE; (M5915)HALLMARK APICAL JUNCTION	0	0	0	0	0	1	0	0	0	0	0	1	1	0	1	0	0	0	0	0	0
51278	IER5	0	1	51278	Gene_ID	H. sapiens	51278	H. sapiens	IER5	immediate early response 5	GO:1900036 positive regulation of cellular response to heat;GO:1900034 regulation of cellular response to heat;GO:0034605 cellular response to heat			Nucleoli;Nucleus(Supported)			(M5939)HALLMARK P53 PATHWAY; (M5890)HALLMARK TNFA SIGNALING VIA NFKB	0	0	0	0	0	0	0	0	0	0	0	0	0	0	0	0	0	0	0	0	0
1960	EGR3	0	1	1960	Gene_ID	H. sapiens	1960	H. sapiens	EGR3	early growth response 3	GO:0033089 positive regulation of T cell differentiation in thymus;GO:0045586 regulation of gamma-delta T cell differentiation;GO:0042492 gamma-delta T cell differentiation		Transcription factors/Zinc-coordinating DNA-binding domains	Nucleus;Vesicles(Uncertain)		(M2579)ST DIFFERENTIATION PATHWAY IN PC12 CELLS; (M60)PID NFAT TFPATHWAY	(M5902)HALLMARK APOPTOSIS; (M5906)HALLMARK ESTROGEN RESPONSE EARLY; (M5907)HALLMARK ESTROGEN RESPONSE LATE	0	0	0	1	0	1	0	0	0	0	0	0	0	0	1	0	0	1	0	0	0
8502	PKP4	0	1	8502	Gene_ID	H. sapiens	8502	H. sapiens	PKP4	plakophilin 4	GO:0070268 cornification;GO:0031424 keratinization;GO:0032467 positive regulation of cytokinesis			Cell Junctions(Enhanced)Plasma membrane(Supported)				0	0	0	0	0	0	0	0	0	0	0	0	0	0	1	0	0	0	0	0	0
1734	DIO2	0	1	1734	Gene_ID	H. sapiens	1734	H. sapiens	DIO2	iodothyronine deiodinase 2	GO:0042404 thyroid hormone catabolic process;GO:0001514 selenocysteine incorporation;GO:0006451 translational readthrough		Enzymes/ENZYME proteins/Oxidoreductases	Cytosol;Nucleoplasm(Supported)			(M5948)HALLMARK BILE ACID METABOLISM	0	0	0	0	0	0	0	0	0	1	0	0	0	0	0	0	0	0	0	0	0
2444	FRK	0	1	2444	Gene_ID	H. sapiens	2444	H. sapiens	FRK	fyn related Src family tyrosine kinase	GO:0043312 neutrophil degranulation;GO:0038083 peptidyl-tyrosine autophosphorylation;GO:0002283 neutrophil activation involved in immune response	Tyr protein kinase family	Enzymes/{ENZYME proteins/Transferases,Kinases/Tyr protein kinases}	Cytosol;Nucleus(Supported)	Regorafenib (Receptor binding)		(M5906)HALLMARK ESTROGEN RESPONSE EARLY; (M5907)HALLMARK ESTROGEN RESPONSE LATE	0	0	0	0	0	0	0	1	0	0	0	0	0	0	0	0	0	0	0	0	0
1524	CX3CR1	1	0	1524	Gene_ID	H. sapiens	1524	H. sapiens	CX3CR1	C-X3-C motif chemokine receptor 1	GO:1904141 positive regulation of microglial cell migration;GO:0110091 negative regulation of hippocampal neuron apoptotic process;GO:1900272 negative regulation of long-term synaptic potentiation		G-protein coupled receptors/{Chemokines and chemotactic factors receptors,GPCRs excl olfactory receptors}	Nucleus(Approved)				1	0	1	1	0	1	0	1	0	0	1	0	1	0	0	0	0	1	0	0	1
84978	FRMD5	0	1	84978	Gene_ID	H. sapiens	84978	H. sapiens	FRMD5	FERM domain containing 5	GO:2000146 negative regulation of cell motility;GO:0031032 actomyosin structure organization;GO:0045785 positive regulation of cell adhesion			Centrosome;Golgi apparatus(Uncertain)				0	0	0	0	0	0	0	0	0	0	0	0	0	0	1	0	0	0	0	0	0
10946	SF3A3	0	1	10946	Gene_ID	H. sapiens	10946	H. sapiens	SF3A3	splicing factor 3a subunit 3	GO:0000389 mRNA 3'-splice site recognition;GO:1903241 U2-type prespliceosome assembly;GO:0006376 mRNA splice site selection			Nucleoplasm(Enhanced)			(M5898)HALLMARK DNA REPAIR	0	0	0	0	0	0	0	0	0	0	0	0	0	0	0	0	0	0	0	0	0
2002	ELK1	0	1	2002	Gene_ID	H. sapiens	2002	H. sapiens	ELK1	ETS transcription factor ELK1	GO:0071394 cellular response to testosterone stimulus;GO:0071480 cellular response to gamma radiation;GO:0033574 response to testosterone		RAS pathway related proteins;Transcription factors/Helix-turn-helix domains	Nucleoplasm(Enhanced)		(M134)PID TCR RAS PATHWAY; (M18895)SA TRKA RECEPTOR; (M206)PID PDGFRA PATHWAY		0	0	0	0	0	0	0	0	0	0	0	1	0	0	0	0	0	1	0	0	0
4298	MLLT1	0	1	4298	Gene_ID	H. sapiens	4298	H. sapiens	MLLT1	MLLT1 super elongation complex subunit	GO:0006469 negative regulation of protein kinase activity;GO:0006368 transcription elongation from RNA polymerase II promoter;GO:0033673 negative regulation of kinase activity			Nucleoplasm(Supported)				0	0	0	0	0	0	0	0	0	0	0	0	0	0	0	0	0	0	0	0	0
286046	XKR6	0	1	286046	Gene_ID	H. sapiens	286046	H. sapiens	XKR6	XK related 6	GO:0070782 phosphatidylserine exposure on apoptotic cell surface;GO:0043652 engulfment of apoptotic cell;GO:0017121 phospholipid scrambling			Actin filaments(Approved)				0	0	0	0	0	0	0	0	0	0	0	0	0	0	0	0	0	0	0	0	0
6364	CCL20	1	0	6364	Gene_ID	H. sapiens	6364	H. sapiens	CCL20	C-C motif chemokine ligand 20	GO:0072679 thymocyte migration;GO:2000406 positive regulation of T cell migration;GO:2000403 positive regulation of lymphocyte migration					(M5883)NABA SECRETED FACTORS; (M5885)NABA MATRISOME ASSOCIATED; (M5889)NABA MATRISOME	(M5932)HALLMARK INFLAMMATORY RESPONSE; (M5953)HALLMARK KRAS SIGNALING UP; (M5890)HALLMARK TNFA SIGNALING VIA NFKB	1	0	1	0	0	0	0	0	0	0	0	0	0	0	0	0	0	0	0	0	1
5468	PPARG	1	0	5468	Gene_ID	H. sapiens	5468	H. sapiens	PPARG	peroxisome proliferator activated receptor gamma	GO:0060694 regulation of cholesterol transporter activity;GO:2000230 negative regulation of pancreatic stellate cell proliferation;GO:0071306 cellular response to vitamin E		Nuclear receptors;Transcription factors/Zinc-coordinating DNA-binding domains	Nucleus;Vesicles(Enhanced)	Icosapent (Zinc ion binding);Troglitazone (Zinc ion binding);Mesalazine (Zinc ion binding);Indomethacin (Zinc ion binding);Rosiglitazone (Zinc ion binding);Nateglinide (Zinc ion binding);Sulfasalazine (Zinc ion binding);Repaglinide (Zinc ion binding);Telmisartan (Zinc ion binding);Balsalazide (Zinc ion binding);Ibuprofen (Zinc ion binding);Glipizide (Zinc ion binding);Pioglitazone (Zinc ion bindi…	(M162)PID RXR VDR PATHWAY; (M23)PID WNT NONCANONICAL PATHWAY; (M60)PID NFAT TFPATHWAY	(M5892)HALLMARK CHOLESTEROL HOMEOSTASIS; (M5942)HALLMARK UV RESPONSE DN; (M5905)HALLMARK ADIPOGENESIS	1	1	1	0	1	1	0	0	1	0	0	0	1	0	0	0	0	0	1	0	1
57649	PHF12	0	1	57649	Gene_ID	H. sapiens	57649	H. sapiens	PHF12	PHD finger protein 12	GO:0000122 negative regulation of transcription by RNA polymerase II;GO:0045892 negative regulation of transcription, DNA-templated;GO:1903507 negative regulation of nucleic acid-templated transcription			Nucleoplasm(Enhanced)				0	0	0	0	0	0	0	0	0	0	0	0	0	0	0	0	0	0	0	0	0
4208	MEF2C	0	1	4208	Gene_ID	H. sapiens	4208	H. sapiens	MEF2C	myocyte enhancer factor 2C	GO:0003185 sinoatrial valve morphogenesis;GO:0090073 positive regulation of protein homodimerization activity;GO:2000111 positive regulation of macrophage apoptotic process		Transcription factors	Vesicles(Supported)Nucleoplasm(Approved)		(M270)PID MAPK TRK PATHWAY; (M30)PID HDAC CLASSII PATHWAY; (M229)PID P38 ALPHA BETA DOWNSTREAM PATHWAY	(M5909)HALLMARK MYOGENESIS	0	0	0	1	0	1	0	1	0	1	1	0	1	1	0	1	1	1	0	1	0
6237	RRAS	0	1	6237	Gene_ID	H. sapiens	6237	H. sapiens	RRAS	RAS related	GO:1904906 positive regulation of endothelial cell-matrix adhesion via fibronectin;GO:1904904 regulation of endothelial cell-matrix adhesion via fibronectin;GO:2001214 positive regulation of vasculogenesis		RAS pathway related proteins	Vesicles(Approved)		(M269)PID RAS PATHWAY; (M62)PID EPHB FWD PATHWAY; (M281)PID FAK PATHWAY	(M5915)HALLMARK APICAL JUNCTION	0	0	0	0	0	1	1	0	0	0	0	1	0	0	1	0	0	0	0	0	0
57680	CHD8	0	1	57680	Gene_ID	H. sapiens	57680	H. sapiens	CHD8	chromodomain helicase DNA binding protein 8	GO:2000270 negative regulation of fibroblast apoptotic process;GO:0045945 positive regulation of transcription by RNA polymerase III;GO:0060134 prepulse inhibition		Enzymes/ENZYME proteins/Hydrolases	Nucleoplasm(Supported)		(M223)PID BETA CATENIN NUC PATHWAY		0	0	0	0	0	0	1	0	0	0	1	0	0	1	0	0	0	0	0	0	0
5604	MAP2K1	0	1	5604	Gene_ID	H. sapiens	5604	H. sapiens	MAP2K1	mitogen-activated protein kinase kinase 1	GO:1903800 positive regulation of production of miRNAs involved in gene silencing by miRNA;GO:0021697 cerebellar cortex formation;GO:0090170 regulation of Golgi inheritance	STE Ser/Thr protein kinase family	Enzymes/{ENZYME proteins/Transferases,Kinases/STE Ser/Thr protein kinases};RAS pathway related proteins	Cytosol;Plasma membrane(Enhanced)	K-252a (Receptor signaling protein tyrosine phosphatase activity);5-Bromo-N-(2,3-Dihydroxypropoxy)-3,4-Difluoro-2-[(2-Fluoro-4-Iodophenyl)Amino]Benzamide (Receptor signaling protein tyrosine phosphatase activity);Cobimetinib (Receptor signaling protein tyrosine phosphatase activity);Bosutinib (Receptor signaling protein tyrosine phosphatase activity);(5S)-4,5-difluoro-6-[(2-fluoro-4-iodophenyl)im…	(M134)PID TCR RAS PATHWAY; (M18895)SA TRKA RECEPTOR; (M267)PID ANTHRAX PATHWAY		0	0	0	0	0	1	1	1	0	0	0	1	1	1	0	0	0	0	1	0	0
57552	NCEH1	0	1	57552	Gene_ID	H. sapiens	57552	H. sapiens	NCEH1	neutral cholesterol ester hydrolase 1	GO:0034383 low-density lipoprotein particle clearance;GO:0034381 plasma lipoprotein particle clearance;GO:0097006 regulation of plasma lipoprotein particle levels			Endoplasmic reticulum(Approved)				0	0	0	0	0	0	0	0	0	0	0	0	0	0	0	0	0	0	0	0	0
79633	FAT4	0	1	79633	Gene_ID	H. sapiens	79633	H. sapiens	FAT4	FAT atypical cadherin 4	GO:0072307 regulation of metanephric nephron tubule epithelial cell differentiation;GO:0072257 metanephric nephron tubule epithelial cell differentiation;GO:0001658 branching involved in ureteric bud morphogenesis			Cytosol(Approved)				0	0	0	0	0	0	1	0	0	0	0	0	0	0	0	0	1	1	0	0	0
7124	TNF	1	0	7124	Gene_ID	H. sapiens	7124	H. sapiens	TNF	tumor necrosis factor	GO:1901671 positive regulation of superoxide dismutase activity;GO:0050754 positive regulation of fractalkine biosynthetic process;GO:0060559 positive regulation of calcidiol 1-monooxygenase activity				Etanercept (Tumor necrosis factor receptor binding);Adalimumab (Tumor necrosis factor receptor binding);Infliximab (Tumor necrosis factor receptor binding);Chloroquine (Tumor necrosis factor receptor binding);Epinephrine (Tumor necrosis factor receptor binding);Pseudoephedrine (Tumor necrosis factor receptor binding);Thalidomide (Tumor necrosis factor receptor binding);Glucosamine (Tumor necrosis…	(M11736)SA MMP CYTOKINE CONNECTION; (M267)PID ANTHRAX PATHWAY; (M37)PID NFKAPPAB CANONICAL PATHWAY	(M5897)HALLMARK IL6 JAK STAT3 SIGNALING; (M5902)HALLMARK APOPTOSIS; (M5890)HALLMARK TNFA SIGNALING VIA NFKB	1	1	1	1	1	0	0	1	1	1	1	1	1	1	1	0	1	0	0	0	1
283373	ANKRD52	0	1	283373	Gene_ID	H. sapiens	283373	H. sapiens	ANKRD52	ankyrin repeat domain 52				Mitochondria;Nucleoplasm(Approved)				0	0	0	0	0	0	0	0	0	0	0	0	0	0	0	0	0	0	0	0	0
3977	LIFR	0	1	3977	Gene_ID	H. sapiens	3977	H. sapiens	LIFR	LIF receptor subunit alpha	GO:0038165 oncostatin-M-mediated signaling pathway;GO:0070120 ciliary neurotrophic factor-mediated signaling pathway;GO:0048861 leukemia inhibitory factor signaling pathway		CD markers	Golgi apparatus;Nuclear speckles(Approved)			(M5908)HALLMARK ANDROGEN RESPONSE; (M5905)HALLMARK ADIPOGENESIS	0	0	0	0	0	0	0	0	0	0	0	0	0	0	0	0	0	0	0	0	0
25853	DCAF12	0	1	25853	Gene_ID	H. sapiens	25853	H. sapiens	DCAF12	DDB1 and CUL4 associated factor 12	GO:0016567 protein ubiquitination;GO:0032446 protein modification by small protein conjugation;GO:0070647 protein modification by small protein conjugation or removal							0	0	0	0	0	0	0	0	0	0	0	0	0	0	0	0	0	0	0	0	0
6566	SLC16A1	0	1	6566	Gene_ID	H. sapiens	6566	H. sapiens	SLC16A1	solute carrier family 16 member 1	GO:0015728 mevalonate transport;GO:0035879 plasma membrane lactate transport;GO:0035873 lactate transmembrane transport		Transporters/Electrochemical Potential-driven transporters	Cell Junctions;Plasma membrane(Enhanced)	Pyruvic acid (Symporter activity)		(M5906)HALLMARK ESTROGEN RESPONSE EARLY; (M5907)HALLMARK ESTROGEN RESPONSE LATE	0	0	0	0	0	0	0	0	0	1	1	0	0	0	0	0	0	0	0	0	0
11184	MAP4K1	0	1	11184	Gene_ID	H. sapiens	11184	H. sapiens	MAP4K1	mitogen-activated protein kinase kinase kinase kinase 1	GO:0007257 activation of JUN kinase activity;GO:0000185 activation of MAPKKK activity;GO:1904628 cellular response to phorbol 13-acetate 12-myristate	STE Ser/Thr protein kinase family	Enzymes/{ENZYME proteins/Transferases,Kinases/STE Ser/Thr protein kinases}	Nucleoplasm;Plasma membrane(Uncertain)		(M190)PID TCR JNK PATHWAY; (M1718)SIG IL4RECEPTOR IN B LYPHOCYTES; (M8626)SIG BCR SIGNALING PATHWAY	(M5950)HALLMARK ALLOGRAFT REJECTION; (M5953)HALLMARK KRAS SIGNALING UP	0	0	0	0	0	0	0	0	0	0	0	0	0	0	0	0	0	0	0	0	0
10521	DDX17	0	1	10521	Gene_ID	H. sapiens	10521	H. sapiens	DDX17	DEAD-box helicase 17	GO:2001014 regulation of skeletal muscle cell differentiation;GO:0030521 androgen receptor signaling pathway;GO:0030520 intracellular estrogen receptor signaling pathway		Enzymes/ENZYME proteins/Hydrolases	Nuclear speckles(Enhanced)		(M200)PID ERA GENOMIC PATHWAY		0	0	0	0	0	0	0	0	0	0	0	0	0	0	0	1	0	0	0	0	0
91039	DPP9	0	1	91039	Gene_ID	H. sapiens	91039	H. sapiens	DPP9	dipeptidyl peptidase 9	GO:0006508 proteolysis;GO:0019538 protein metabolic process;GO:1901564 organonitrogen compound metabolic process		Enzymes/{ENZYME proteins/Hydrolases,Peptidases/Serine-type peptidases}	Cytosol(Supported)				0	0	0	0	0	0	0	0	0	0	0	0	0	0	0	0	0	0	0	0	0
1112	FOXN3	0	1	1112	Gene_ID	H. sapiens	1112	H. sapiens	FOXN3	forkhead box N3	GO:0007095 mitotic G2 DNA damage checkpoint;GO:0044818 mitotic G2/M transition checkpoint;GO:0097094 craniofacial suture morphogenesis		Transcription factors/Helix-turn-helix domains	Nucleus;Plasma membrane(Approved)			(M5901)HALLMARK G2M CHECKPOINT	0	0	0	0	0	0	0	0	0	0	0	0	0	0	0	0	0	0	0	0	0
958	CD40	1	0	958	Gene_ID	H. sapiens	958	H. sapiens	CD40	CD40 molecule	GO:0048304 positive regulation of isotype switching to IgG isotypes;GO:0048302 regulation of isotype switching to IgG isotypes;GO:0045830 positive regulation of isotype switching		CD markers			(M45)PID CD40 PATHWAY; (M12705)SIG CD40PATHWAYMAP	(M5932)HALLMARK INFLAMMATORY RESPONSE; (M5913)HALLMARK INTERFERON GAMMA RESPONSE; (M5950)HALLMARK ALLOGRAFT REJECTION	1	0	1	0	0	1	0	0	0	1	0	0	0	0	0	0	0	0	0	0	1
121551	BTBD11	0	1	121551	Gene_ID	H. sapiens	121551	H. sapiens	BTBD11	BTB domain containing 11	GO:0060395 SMAD protein signal transduction;GO:0007178 transmembrane receptor protein serine/threonine kinase signaling pathway;GO:0007167 enzyme linked receptor protein signaling pathway			Nucleoplasm(Approved)				0	0	0	0	0	0	0	0	0	0	0	0	0	0	0	0	0	1	0	0	0
51752	ERAP1	0	1	51752	Gene_ID	H. sapiens	51752	H. sapiens	ERAP1	endoplasmic reticulum aminopeptidase 1	GO:0019885 antigen processing and presentation of endogenous peptide antigen via MHC class I;GO:0045766 positive regulation of angiogenesis;GO:0002483 antigen processing and presentation of endogenous peptide antigen		Enzymes/Peptidases/Metallopeptidases	Cytosol;Nucleoplasm;Plasma membrane(Approved)				0	0	0	0	0	1	0	0	0	0	0	0	0	0	0	0	0	0	0	0	0
9267	CYTH1	0	1	9267	Gene_ID	H. sapiens	9267	H. sapiens	CYTH1	cytohesin 1	GO:0032012 regulation of ARF protein signal transduction;GO:0032011 ARF protein signal transduction;GO:0090162 establishment of epithelial cell polarity			Nucleoli;Nucleus(Uncertain)		(M141)PID PI3KCI PATHWAY		0	0	0	0	0	0	0	0	0	0	0	0	0	0	1	0	0	0	0	0	0
11237	RNF24	0	1	11237	Gene_ID	H. sapiens	11237	H. sapiens	RNF24	ring finger protein 24	GO:0016567 protein ubiquitination;GO:0032446 protein modification by small protein conjugation;GO:0070647 protein modification by small protein conjugation or removal			Golgi apparatus(Supported)				0	0	0	0	0	0	0	0	0	0	0	0	0	0	0	0	0	0	0	0	0
57468	SLC12A5	0	1	57468	Gene_ID	H. sapiens	57468	H. sapiens	SLC12A5	solute carrier family 12 member 5	GO:0030644 cellular chloride ion homeostasis;GO:0030320 cellular monovalent inorganic anion homeostasis;GO:1990573 potassium ion import across plasma membrane		Transporters/Electrochemical Potential-driven transporters		Potassium Chloride (Protein kinase binding);Bumetanide (Protein kinase binding)			0	0	0	1	0	0	0	0	0	0	1	0	1	0	0	0	0	0	0	0	0
389812	LCN15	0	1	389812	Gene_ID	H. sapiens	389812	H. sapiens	LCN15	lipocalin 15								0	0	0	0	0	0	0	0	0	0	0	0	0	0	0	0	0	0	0	0	0
653121	ZBTB8A	0	1	653121	Gene_ID	H. sapiens	653121	H. sapiens	ZBTB8A	zinc finger and BTB domain containing 8A	GO:0008150 biological_process			Focal adhesion sites;Nuclear speckles(Approved)				0	0	0	0	0	0	0	0	0	0	0	0	0	0	0	0	0	0	0	0	0
3849	KRT2	0	1	3849	Gene_ID	H. sapiens	3849	H. sapiens	KRT2	keratin 2	GO:0032980 keratinocyte activation;GO:0003334 keratinocyte development;GO:0070268 cornification			Cytosol;Golgi apparatus;Intermediate filaments(Approved)				0	0	0	0	0	0	0	0	0	0	0	0	0	0	0	0	0	0	0	0	0
51322	WAC	0	1	51322	Gene_ID	H. sapiens	51322	H. sapiens	WAC	WW domain containing adaptor with coiled-coil	GO:0071894 histone H2B conserved C-terminal lysine ubiquitination;GO:0032435 negative regulation of proteasomal ubiquitin-dependent protein catabolic process;GO:2000059 negative regulation of ubiquitin-dependent protein catabolic process			Nucleoplasm(Supported)				0	0	0	0	0	0	0	0	0	0	0	0	0	0	0	0	0	0	0	0	0
2162	F13A1	0	1	2162	Gene_ID	H. sapiens	2162	H. sapiens	F13A1	coagulation factor XIII A chain	GO:0072378 blood coagulation, fibrin clot formation;GO:0002576 platelet degranulation;GO:0018149 peptide cross-linking		Enzymes/ENZYME proteins/Transferases		1,2-Propanediol (Protein-glutamine gamma-glutamyltransferase activity);N-Acetyl-Serine (Protein-glutamine gamma-glutamyltransferase activity)	(M118)PID INTEGRIN A9B1 PATHWAY; (M18)PID INTEGRIN1 PATHWAY; (M3468)NABA ECM REGULATORS	(M5953)HALLMARK KRAS SIGNALING UP	0	0	0	0	0	0	0	1	0	0	0	0	0	0	0	0	0	0	0	0	0
744	MPPED2	0	1	744	Gene_ID	H. sapiens	744	H. sapiens	MPPED2	metallophosphoesterase domain containing 2				Mitochondria;Nucleoli;Vesicles(Approved)			(M5906)HALLMARK ESTROGEN RESPONSE EARLY	0	0	0	0	0	0	0	0	0	0	0	0	0	0	0	0	0	0	0	0	0
6372	CXCL6	1	0	6372	Gene_ID	H. sapiens	6372	H. sapiens	CXCL6	C-X-C motif chemokine ligand 6	GO:0070951 regulation of neutrophil mediated killing of gram-negative bacterium;GO:0070950 regulation of neutrophil mediated killing of bacterium;GO:0070945 neutrophil mediated killing of gram-negative bacterium					(M5883)NABA SECRETED FACTORS; (M5885)NABA MATRISOME ASSOCIATED; (M5889)NABA MATRISOME	(M5944)HALLMARK ANGIOGENESIS; (M5932)HALLMARK INFLAMMATORY RESPONSE; (M5930)HALLMARK EPITHELIAL MESENCHYMAL TRANSITION	1	0	1	0	0	0	0	0	0	0	0	0	0	0	0	0	0	0	0	0	1
164	AP1G1	0	1	164	Gene_ID	H. sapiens	164	H. sapiens	AP1G1	adaptor related protein complex 1 subunit gamma 1	GO:0043323 positive regulation of natural killer cell degranulation;GO:0043321 regulation of natural killer cell degranulation;GO:0035646 endosome to melanosome transport			Cytosol;Vesicles(Enhanced)			(M5910)HALLMARK PROTEIN SECRETION	0	0	0	0	0	0	0	1	0	1	0	0	0	0	0	0	0	0	0	0	0
24149	ZNF318	0	1	24149	Gene_ID	H. sapiens	24149	H. sapiens	ZNF318	zinc finger protein 318	GO:0045892 negative regulation of transcription, DNA-templated;GO:0051321 meiotic cell cycle;GO:1903507 negative regulation of nucleic acid-templated transcription			Nucleoplasm(Supported)Cytosol(Uncertain)		(M58)PID AR PATHWAY		0	0	0	0	0	0	0	0	0	0	0	0	0	0	0	0	0	0	0	0	0
6746	SSR2	0	1	6746	Gene_ID	H. sapiens	6746	H. sapiens	SSR2	signal sequence receptor subunit 2	GO:0006613 cotranslational protein targeting to membrane;GO:0006612 protein targeting to membrane;GO:0006605 protein targeting							0	0	0	0	0	0	0	0	0	0	0	0	0	1	0	0	0	0	0	0	0
25924	MYRIP	0	1	25924	Gene_ID	H. sapiens	25924	H. sapiens	MYRIP	myosin VIIA and Rab interacting protein	GO:0032024 positive regulation of insulin secretion;GO:0090277 positive regulation of peptide hormone secretion;GO:0050796 regulation of insulin secretion			Golgi apparatus;Nucleoli;Nucleus(Approved)				0	0	0	0	0	0	0	0	0	1	0	0	0	0	0	0	0	0	0	0	0
83737	ITCH	0	1	83737	Gene_ID	H. sapiens	83737	H. sapiens	ITCH	itchy E3 ubiquitin protein ligase	GO:0070423 nucleotide-binding oligomerization domain containing signaling pathway;GO:2000646 positive regulation of receptor catabolic process;GO:0035519 protein K29-linked ubiquitination		Enzymes/ENZYME proteins/Transferases	Nucleoplasm(Supported)		(M13)PID ERBB4 PATHWAY; (M60)PID NFAT TFPATHWAY; (M236)PID DELTA NP63 PATHWAY		0	0	0	0	0	0	0	0	0	0	0	0	0	0	0	0	0	0	0	1	0
1362	CPD	0	1	1362	Gene_ID	H. sapiens	1362	H. sapiens	CPD	carboxypeptidase D	GO:0016485 protein processing;GO:0051604 protein maturation;GO:0006518 peptide metabolic process		Enzymes/{ENZYME proteins/Hydrolases,Peptidases/Metallopeptidases}	Nuclear membrane;Nuclear speckles;Nucleoplasm(Approved)	Guanidinoethylmercaptosuccinic acid (Zinc ion binding)			0	0	0	0	0	0	0	0	0	0	0	0	0	0	0	0	0	0	0	0	0
8322	FZD4	0	1	8322	Gene_ID	H. sapiens	8322	H. sapiens	FZD4	frizzled class receptor 4	GO:0061301 cerebellum vasculature morphogenesis;GO:0061304 retinal blood vessel morphogenesis;GO:0150012 positive regulation of neuron projection arborization		CD markers;G-protein coupled receptors/{Family fz/smo receptors,GPCRs excl olfactory receptors}	Cytosol;Nucleoplasm;Plasma membrane(Approved)		(M77)PID WNT SIGNALING PATHWAY; (M5493)WNT SIGNALING	(M5905)HALLMARK ADIPOGENESIS	0	0	0	0	0	1	1	0	0	1	1	1	1	0	1	0	1	1	1	1	0
89876	MAATS1	0	1	89876	Gene_ID	H. sapiens	89876	H. sapiens	CFAP91	cilia and flagella associated protein 91	GO:0003341 cilium movement;GO:0007018 microtubule-based movement;GO:0007017 microtubule-based process							0	0	0	0	0	0	0	0	0	0	0	0	0	0	0	0	0	0	0	0	0
11261	CHP1	0	1	11261	Gene_ID	H. sapiens	11261	H. sapiens	CHP1	calcineurin like EF-hand protein 1	GO:0032417 positive regulation of sodium:proton antiporter activity;GO:0032415 regulation of sodium:proton antiporter activity;GO:2000651 positive regulation of sodium ion transmembrane transporter activity			Vesicles(Approved)		(M235)PID TCR CALCIUM PATHWAY; (M113)PID NFAT 3PATHWAY		0	0	0	0	0	0	0	1	0	0	0	0	0	0	0	0	0	0	0	0	0
5926	ARID4A	0	1	5926	Gene_ID	H. sapiens	5926	H. sapiens	ARID4A	AT-rich interaction domain 4A	GO:0097368 establishment of Sertoli cell barrier;GO:0034773 histone H4-K20 trimethylation;GO:0060009 Sertoli cell development		Transcription factors/Helix-turn-helix domains	Nucleoplasm(Supported)Cytosol;Plasma membrane(Approved)			(M5901)HALLMARK G2M CHECKPOINT	0	0	0	0	0	0	0	0	0	0	0	0	0	0	0	0	0	0	1	0	0
23174	ZCCHC14	0	1	23174	Gene_ID	H. sapiens	23174	H. sapiens	ZCCHC14	zinc finger CCHC-type containing 14				Nuclear membrane(Uncertain)				0	0	0	0	0	0	0	0	0	0	0	0	0	0	0	0	0	0	0	0	0
79647	AKIRIN1	0	1	79647	Gene_ID	H. sapiens	79647	H. sapiens	AKIRIN1	akirin 1	GO:1902725 negative regulation of satellite cell differentiation;GO:1902723 negative regulation of skeletal muscle satellite cell proliferation;GO:0014859 negative regulation of skeletal muscle cell proliferation			Nucleoplasm(Supported)Nuclear membrane(Approved)				0	0	0	0	1	0	0	0	0	0	0	0	1	0	0	0	0	0	0	0	0
4651	MYO10	0	1	4651	Gene_ID	H. sapiens	4651	H. sapiens	MYO10	myosin X	GO:0038096 Fc-gamma receptor signaling pathway involved in phagocytosis;GO:0002431 Fc receptor mediated stimulatory signaling pathway;GO:0038094 Fc-gamma receptor signaling pathway			Cytosol;Plasma membrane(Supported)Nucleoli(Approved)		(M108)PID NETRIN PATHWAY		0	0	0	0	0	0	0	0	0	0	0	0	1	0	1	0	0	0	0	0	0
5142	PDE4B	0	1	5142	Gene_ID	H. sapiens	5142	H. sapiens	PDE4B	phosphodiesterase 4B	GO:1901898 negative regulation of relaxation of cardiac muscle;GO:1901841 regulation of high voltage-gated calcium channel activity;GO:0006198 cAMP catabolic process		Enzymes/ENZYME proteins/Hydrolases	Cytosol;Golgi apparatus(Approved)	Adenosine monophosphate (Metal ion binding);Caffeine (Metal ion binding);Theophylline (Metal ion binding);Dyphylline (Metal ion binding);Pentoxifylline (Metal ion binding);Enprofylline (Metal ion binding);Ketotifen (Metal ion binding);Iloprost (Metal ion binding);Papaverine (Metal ion binding);Theobromine (Metal ion binding);Amrinone (Metal ion binding);(R)-Mesopram (Metal ion binding);Roflumilas…		(M5898)HALLMARK DNA REPAIR; (M5932)HALLMARK INFLAMMATORY RESPONSE; (M5913)HALLMARK INTERFERON GAMMA RESPONSE	0	0	0	0	0	0	0	0	0	0	0	1	0	0	0	0	0	0	0	0	0
23012	STK38L	0	1	23012	Gene_ID	H. sapiens	23012	H. sapiens	STK38L	serine/threonine kinase 38 like	GO:0018105 peptidyl-serine phosphorylation;GO:0018209 peptidyl-serine modification;GO:0018193 peptidyl-amino acid modification	AGC Ser/Thr protein kinase family	Enzymes/{ENZYME proteins/Transferases,Kinases/AGC Ser/Thr protein kinases}	Cytosol(Approved)			(M5893)HALLMARK MITOTIC SPINDLE	0	0	0	0	0	0	0	0	0	0	0	0	0	0	0	0	0	0	0	0	0
3340	NDST1	0	1	3340	Gene_ID	H. sapiens	3340	H. sapiens	NDST1	N-deacetylase and N-sulfotransferase 1	GO:0030210 heparin biosynthetic process;GO:0048702 embryonic neurocranium morphogenesis;GO:0015014 heparan sulfate proteoglycan biosynthetic process, polysaccharide chain biosynthetic process		Enzymes/ENZYME proteins/Transferases		Adenosine-3'-5'-Diphosphate (Deacetylase activity)		(M5891)HALLMARK HYPOXIA	0	0	0	0	0	1	1	0	0	0	0	0	0	1	0	0	0	1	0	0	0
221833	SP8	0	1	221833	Gene_ID	H. sapiens	221833	H. sapiens	SP8	Sp8 transcription factor	GO:0009954 proximal/distal pattern formation;GO:0030326 embryonic limb morphogenesis;GO:0035113 embryonic appendage morphogenesis		Transcription factors/Zinc-coordinating DNA-binding domains	Nucleus(Approved)				0	0	0	0	0	0	0	0	0	0	0	0	0	1	0	0	0	0	0	0	0
3569	IL6	1	0	3569	Gene_ID	H. sapiens	3569	H. sapiens	IL6	interleukin 6	GO:0072540 T-helper 17 cell lineage commitment;GO:0002295 T-helper cell lineage commitment;GO:2000553 positive regulation of T-helper 2 cell cytokine production			Vesicles(Approved)	Ginseng (Interleukin-6 receptor binding);YSIL6 (Interleukin-6 receptor binding);AV411 (Interleukin-6 receptor binding);681323 (Interleukin-6 receptor binding);VX-702 (Interleukin-6 receptor binding);CRx-139 (Interleukin-6 receptor binding);HMPL-004 (Interleukin-6 receptor binding);Siltuximab (Interleukin-6 receptor binding)	(M9174)ST STAT3 PATHWAY; (M36)PID IL27 PATHWAY; (M65)PID FRA PATHWAY	(M5897)HALLMARK IL6 JAK STAT3 SIGNALING; (M5941)HALLMARK UV RESPONSE UP; (M5902)HALLMARK APOPTOSIS	1	1	1	0	1	1	0	0	1	1	0	0	1	0	1	1	0	0	0	0	1
182	JAG1	0	1	182	Gene_ID	H. sapiens	182	H. sapiens	JAG1	jagged canonical Notch ligand 1	GO:0072015 glomerular visceral epithelial cell development;GO:0061444 endocardial cushion cell development;GO:0072310 glomerular epithelial cell development		CD markers	Golgi apparatus;Plasma membrane(Supported)		(M256)PID TAP63 PATHWAY; (M17)PID NOTCH PATHWAY	(M5903)HALLMARK NOTCH SIGNALING; (M5944)HALLMARK ANGIOGENESIS; (M5895)HALLMARK WNT BETA CATENIN SIGNALING	0	0	0	0	1	1	0	0	0	0	0	0	1	0	1	1	1	0	0	0	0
493869	GPX8	0	1	493869	Gene_ID	H. sapiens	493869	H. sapiens	GPX8	glutathione peroxidase 8 (putative)	GO:0098869 cellular oxidant detoxification;GO:1990748 cellular detoxification;GO:0098754 detoxification		Enzymes/ENZYME proteins/Oxidoreductases	Actin filaments;Cytosol(Supported)	Glutathione (Peroxidase activity)		(M5892)HALLMARK CHOLESTEROL HOMEOSTASIS	0	0	0	0	0	0	0	0	0	0	0	0	0	0	0	0	0	0	0	0	0
255743	NPNT	0	1	255743	Gene_ID	H. sapiens	255743	H. sapiens	NPNT	nephronectin	GO:0001658 branching involved in ureteric bud morphogenesis;GO:0060675 ureteric bud morphogenesis;GO:2000721 positive regulation of transcription from RNA polymerase II promoter involved in smooth muscle cell differentiation			Cell Junctions;Cytosol;Nucleus(Approved)		(M5887)NABA BASEMENT MEMBRANES; (M18)PID INTEGRIN1 PATHWAY; (M3008)NABA ECM GLYCOPROTEINS		0	0	0	0	0	0	0	0	0	0	0	0	0	0	1	0	1	1	0	0	0
54715	RBFOX1	0	1	54715	Gene_ID	H. sapiens	54715	H. sapiens	RBFOX1	RNA binding fox-1 homolog 1	GO:0000381 regulation of alternative mRNA splicing, via spliceosome;GO:0000380 alternative mRNA splicing, via spliceosome;GO:0048024 regulation of mRNA splicing, via spliceosome			Cytosol;Golgi apparatus;Nucleus(Approved)				0	0	0	0	0	0	0	0	0	0	0	0	0	0	0	0	0	0	0	0	0
9252	RPS6KA5	0	1	9252	Gene_ID	H. sapiens	9252	H. sapiens	RPS6KA5	ribosomal protein S6 kinase A5	GO:0043990 histone H2A-S1 phosphorylation;GO:0043988 histone H3-S28 phosphorylation;GO:0043987 histone H3-S10 phosphorylation	AGC Ser/Thr protein kinase family	Enzymes/{ENZYME proteins/Transferases,Kinases/AGC Ser/Thr protein kinases}	Nucleoplasm(Enhanced)		(M56)PID LPA4 PATHWAY; (M270)PID MAPK TRK PATHWAY; (M229)PID P38 ALPHA BETA DOWNSTREAM PATHWAY	(M5901)HALLMARK G2M CHECKPOINT	0	0	0	0	0	0	0	0	0	0	0	0	1	0	0	0	0	0	0	0	0
889	KRIT1	0	1	889	Gene_ID	H. sapiens	889	H. sapiens	KRIT1	KRIT1 ankyrin repeat containing	GO:2000352 negative regulation of endothelial cell apoptotic process;GO:0010596 negative regulation of endothelial cell migration;GO:0016525 negative regulation of angiogenesis			Vesicles(Uncertain)				0	0	0	0	0	1	0	0	0	0	0	0	0	0	0	0	0	0	0	0	0
55691	FRMD4A	0	1	55691	Gene_ID	H. sapiens	55691	H. sapiens	FRMD4A	FERM domain containing 4A	GO:0090162 establishment of epithelial cell polarity;GO:0050709 negative regulation of protein secretion;GO:0002792 negative regulation of peptide secretion			Golgi apparatus;Nucleus(Approved)				0	0	0	0	0	0	0	0	0	1	0	0	0	0	0	0	0	0	0	0	0
22862	FNDC3A	0	1	22862	Gene_ID	H. sapiens	22862	H. sapiens	FNDC3A	fibronectin type III domain containing 3A	GO:0060009 Sertoli cell development;GO:0060008 Sertoli cell differentiation;GO:0007286 spermatid development			Endoplasmic reticulum(Approved)				0	0	0	0	0	0	0	0	0	0	0	0	0	0	0	0	0	0	1	0	0
84146	ZNF644	0	1	84146	Gene_ID	H. sapiens	84146	H. sapiens	ZNF644	zinc finger protein 644	GO:0006355 regulation of transcription, DNA-templated;GO:1903506 regulation of nucleic acid-templated transcription;GO:0006351 transcription, DNA-templated		Transcription factors/Zinc-coordinating DNA-binding domains	Vesicles(Uncertain)				0	0	0	0	0	0	0	0	0	0	0	0	0	0	0	0	0	0	0	0	0
23046	KIF21B	0	1	23046	Gene_ID	H. sapiens	23046	H. sapiens	KIF21B	kinesin family member 21B	GO:0007018 microtubule-based movement;GO:0007017 microtubule-based process;GO:0006928 movement of cell or subcellular component							0	0	0	0	0	0	0	0	0	0	0	0	0	0	0	0	0	0	0	0	0
8476	CDC42BPA	0	1	8476	Gene_ID	H. sapiens	8476	H. sapiens	CDC42BPA	CDC42 binding protein kinase alpha	GO:0018107 peptidyl-threonine phosphorylation;GO:0031532 actin cytoskeleton reorganization;GO:0018210 peptidyl-threonine modification	AGC Ser/Thr protein kinase family	Enzymes/{ENZYME proteins/Transferases,Kinases/AGC Ser/Thr protein kinases}	Intermediate filaments(Approved)		(M81)PID CDC42 PATHWAY	(M5942)HALLMARK UV RESPONSE DN; (M5893)HALLMARK MITOTIC SPINDLE	0	0	0	0	0	0	0	0	0	0	0	0	0	0	0	0	0	0	0	0	0
7716	VEZF1	0	1	7716	Gene_ID	H. sapiens	7716	H. sapiens	VEZF1	vascular endothelial zinc finger 1	GO:0045603 positive regulation of endothelial cell differentiation;GO:0045601 regulation of endothelial cell differentiation;GO:0001885 endothelial cell development		Transcription factors/Zinc-coordinating DNA-binding domains	Nucleoplasm(Supported)			(M5945)HALLMARK HEME METABOLISM	0	0	0	0	0	1	0	0	0	0	0	0	0	0	0	0	0	0	0	0	0
22883	CLSTN1	0	1	22883	Gene_ID	H. sapiens	22883	H. sapiens	CLSTN1	calsyntenin 1	GO:0098969 neurotransmitter receptor transport to postsynaptic membrane;GO:0098877 neurotransmitter receptor transport to plasma membrane;GO:0099637 neurotransmitter receptor transport							0	0	0	1	0	0	0	1	0	0	0	0	1	0	0	0	0	0	0	0	0
55103	RALGPS2	0	1	55103	Gene_ID	H. sapiens	55103	H. sapiens	RALGPS2	Ral GEF with PH domain and SH3 binding motif 2	GO:0032485 regulation of Ral protein signal transduction;GO:0032484 Ral protein signal transduction;GO:0046578 regulation of Ras protein signal transduction			Cytosol;Nucleoplasm(Uncertain)				0	0	0	0	0	0	0	0	0	0	0	0	0	0	0	0	0	0	0	0	0
94032	CAMK2N2	0	1	94032	Gene_ID	H. sapiens	94032	H. sapiens	CAMK2N2	calcium/calmodulin dependent protein kinase II inhibitor 2	GO:0006469 negative regulation of protein kinase activity;GO:0033673 negative regulation of kinase activity;GO:0001933 negative regulation of protein phosphorylation			Nucleus(Supported)Centrosome(Approved)				0	0	0	0	0	0	0	0	0	0	0	0	0	0	0	0	0	0	0	0	0
129880	BBS5	0	1	129880	Gene_ID	H. sapiens	129880	H. sapiens	BBS5	Bardet-Biedl syndrome 5	GO:0032402 melanosome transport;GO:0051904 pigment granule transport;GO:0032401 establishment of melanosome localization							0	0	0	0	0	0	0	1	0	0	0	0	0	1	0	0	1	0	0	0	0
64778	FNDC3B	0	1	64778	Gene_ID	H. sapiens	64778	H. sapiens	FNDC3B	fibronectin type III domain containing 3B				Endoplasmic reticulum(Approved)				0	0	0	0	0	0	0	0	0	0	0	0	0	0	0	0	0	0	0	0	0
1601	DAB2	0	1	1601	Gene_ID	H. sapiens	1601	H. sapiens	DAB2	DAB adaptor protein 2	GO:2000096 positive regulation of Wnt signaling pathway, planar cell polarity pathway;GO:0060766 negative regulation of androgen receptor signaling pathway;GO:2000095 regulation of Wnt signaling pathway, planar cell polarity pathway			Plasma membrane;Vesicles(Enhanced)Nucleoli fibrillar center(Approved)		(M286)PID TGFBR PATHWAY	(M5942)HALLMARK UV RESPONSE DN; (M5930)HALLMARK EPITHELIAL MESENCHYMAL TRANSITION	0	0	0	0	0	0	0	1	0	0	0	0	0	0	0	1	1	1	0	1	0
114805	GALNT13	0	1	114805	Gene_ID	H. sapiens	114805	H. sapiens	GALNT13	polypeptide N-acetylgalactosaminyltransferase 13	GO:0018243 protein O-linked glycosylation via threonine;GO:0018242 protein O-linked glycosylation via serine;GO:0016266 O-glycan processing		Enzymes/ENZYME proteins/Transferases					0	0	0	0	0	0	0	0	0	0	0	0	0	0	0	0	0	0	0	0	0
4929	NR4A2	0	1	4929	Gene_ID	H. sapiens	4929	H. sapiens	NR4A2	nuclear receptor subfamily 4 group A member 2	GO:0021986 habenula development;GO:0071376 cellular response to corticotropin-releasing hormone stimulus;GO:0021952 central nervous system projection neuron axonogenesis		Nuclear receptors;Transcription factors/Zinc-coordinating DNA-binding domains	Nuclear speckles(Supported)			(M5956)HALLMARK KRAS SIGNALING DN; (M5890)HALLMARK TNFA SIGNALING VIA NFKB	0	0	0	0	0	0	1	0	0	0	1	0	1	0	0	0	0	0	0	0	0
2516	NR5A1	0	1	2516	Gene_ID	H. sapiens	2516	H. sapiens	NR5A1	nuclear receptor subfamily 5 group A member 1	GO:2000195 negative regulation of female gonad development;GO:2000020 positive regulation of male gonad development;GO:1905940 negative regulation of gonad development		Nuclear receptors;Transcription factors/Zinc-coordinating DNA-binding domains		(2R)-3-{[{[(2S)-2,3-DIHYDROXYPROPYL]OXY}(HYDROXY)PHOSPHORYL]OXY}-2-[(9E)-HEXADEC-9-ENOYLOXY]PROPYL (9E)-OCTADEC-9-ENOATE (Zinc ion binding);Phosphatidyl ethanol (Zinc ion binding)			0	0	0	0	0	0	0	0	0	1	0	0	0	1	0	0	0	0	1	0	0
57161	PELI2	0	1	57161	Gene_ID	H. sapiens	57161	H. sapiens	PELI2	pellino E3 ubiquitin protein ligase family member 2	GO:0008592 regulation of Toll signaling pathway;GO:0070498 interleukin-1-mediated signaling pathway;GO:0008063 Toll signaling pathway		Enzymes/ENZYME proteins/Transferases	Intermediate filaments;Nucleoli;Nucleus(Approved)				0	0	0	0	0	0	0	0	0	0	0	0	0	0	0	0	0	0	0	0	0
23154	NCDN	0	1	23154	Gene_ID	H. sapiens	23154	H. sapiens	NCDN	neurochondrin	GO:0048168 regulation of neuronal synaptic plasticity;GO:0045453 bone resorption;GO:0048167 regulation of synaptic plasticity			Cytosol(Supported)				0	0	0	1	0	0	0	0	0	0	0	0	0	0	0	0	0	0	0	0	0
9653	HS2ST1	0	1	9653	Gene_ID	H. sapiens	9653	H. sapiens	HS2ST1	heparan sulfate 2-O-sulfotransferase 1	GO:0015015 heparan sulfate proteoglycan biosynthetic process, enzymatic modification;GO:0015014 heparan sulfate proteoglycan biosynthetic process, polysaccharide chain biosynthetic process;GO:0015012 heparan sulfate proteoglycan biosynthetic process			Mitochondria(Approved)			(M5937)HALLMARK GLYCOLYSIS	0	0	0	0	0	0	0	0	0	0	0	0	0	0	0	0	0	0	0	0	0
1002	CDH4	0	1	1002	Gene_ID	H. sapiens	1002	H. sapiens	CDH4	cadherin 4	GO:0045773 positive regulation of axon extension;GO:0050772 positive regulation of axonogenesis;GO:0030516 regulation of axon extension			Plasma membrane(Enhanced)			(M5915)HALLMARK APICAL JUNCTION	0	0	0	0	0	0	0	0	0	0	0	0	1	0	0	0	0	0	0	0	0
346653	FAM71F2	0	1	346653	Gene_ID	H. sapiens	346653	H. sapiens	FAM71F2	family with sequence similarity 71 member F2				Nucleoplasm(Approved)				0	0	0	0	0	0	0	0	0	0	0	0	0	0	0	0	0	0	0	0	0
79660	PPP1R3B	0	1	79660	Gene_ID	H. sapiens	79660	H. sapiens	PPP1R3B	protein phosphatase 1 regulatory subunit 3B	GO:0005981 regulation of glycogen catabolic process;GO:0005979 regulation of glycogen biosynthetic process;GO:0005980 glycogen catabolic process			Cytosol(Approved)				0	0	0	0	0	0	0	0	0	0	0	0	0	0	0	0	0	0	0	0	0
10959	TMED2	0	1	10959	Gene_ID	H. sapiens	10959	H. sapiens	TMED2	transmembrane p24 trafficking protein 2	GO:0048205 COPI coating of Golgi vesicle;GO:0048200 Golgi transport vesicle coating;GO:0035964 COPI-coated vesicle budding		Transporters	Vesicles(Supported)			(M5910)HALLMARK PROTEIN SECRETION; (M5898)HALLMARK DNA REPAIR	0	0	0	0	0	1	0	1	0	0	0	0	0	1	0	0	1	0	1	0	0
23382	AHCYL2	0	1	23382	Gene_ID	H. sapiens	23382	H. sapiens	AHCYL2	adenosylhomocysteinase like 2	GO:0033353 S-adenosylmethionine cycle;GO:0046439 L-cysteine metabolic process;GO:0046498 S-adenosylhomocysteine metabolic process		Enzymes/ENZYME proteins/Hydrolases	Cytosol;Nucleoplasm(Approved)				0	0	0	0	0	0	0	0	0	0	0	0	0	0	0	0	0	0	0	0	0
8760	CDS2	0	1	8760	Gene_ID	H. sapiens	8760	H. sapiens	CDS2	CDP-diacylglycerol synthase 2	GO:0016024 CDP-diacylglycerol biosynthetic process;GO:0006655 phosphatidylglycerol biosynthetic process;GO:0046341 CDP-diacylglycerol metabolic process		Enzymes/ENZYME proteins/Transferases	Cytosol;Endoplasmic reticulum(Approved)				0	0	0	0	0	0	0	0	0	0	0	0	0	0	0	0	0	0	0	0	0
51809	GALNT7	0	1	51809	Gene_ID	H. sapiens	51809	H. sapiens	GALNT7	polypeptide N-acetylgalactosaminyltransferase 7	GO:0016266 O-glycan processing;GO:0006493 protein O-linked glycosylation;GO:0006486 protein glycosylation			Golgi apparatus(Enhanced)Nucleus(Uncertain)				0	0	0	0	0	0	0	0	0	0	0	0	0	0	0	0	0	0	0	0	0
53834	FGFRL1	0	1	53834	Gene_ID	H. sapiens	53834	H. sapiens	FGFRL1	fibroblast growth factor receptor like 1	GO:0060539 diaphragm development;GO:0060412 ventricular septum morphogenesis;GO:0003281 ventricular septum development		Transporters/Accessory Factors Involved in Transport	Vesicles(Supported)				0	0	0	0	0	0	0	0	0	0	0	0	0	0	0	0	0	1	0	0	0
9254	CACNA2D2	0	1	9254	Gene_ID	H. sapiens	9254	H. sapiens	CACNA2D2	calcium voltage-gated channel auxiliary subunit alpha2delta 2	GO:0060024 rhythmic synaptic transmission;GO:0061337 cardiac conduction;GO:0050796 regulation of insulin secretion		Transporters/Accessory Factors Involved in Transport	Vesicles(Approved)	Isradipine (Voltage-gated calcium channel activity);Gabapentin (Voltage-gated calcium channel activity);Felodipine (Voltage-gated calcium channel activity);Nitrendipine (Voltage-gated calcium channel activity);Amiodarone (Voltage-gated calcium channel activity);Bepridil (Voltage-gated calcium channel activity);XP13512 (Voltage-gated calcium channel activity)		(M5907)HALLMARK ESTROGEN RESPONSE LATE	0	0	0	1	0	0	0	0	0	1	0	0	0	0	0	0	0	0	0	0	0
6455	SH3GL1	0	1	6455	Gene_ID	H. sapiens	6455	H. sapiens	SH3GL1	SH3 domain containing GRB2 like 1, endophilin A2	GO:0016191 synaptic vesicle uncoating;GO:1900244 positive regulation of synaptic vesicle endocytosis;GO:0072318 clathrin coat disassembly			Cytosol(Enhanced)		(M281)PID FAK PATHWAY		0	0	0	1	0	0	0	1	0	0	0	1	0	0	0	0	0	0	0	0	0
221937	FOXK1	0	1	221937	Gene_ID	H. sapiens	221937	H. sapiens	FOXK1	forkhead box K1	GO:0061621 canonical glycolysis;GO:0061620 glycolytic process through glucose-6-phosphate;GO:0061615 glycolytic process through fructose-6-phosphate		Transcription factors/Helix-turn-helix domains	Nucleoplasm(Supported)Nucleoli fibrillar center(Approved)				0	0	0	0	0	0	0	0	0	0	0	0	0	0	0	0	0	0	0	0	0

## Sheet: Enrichment
GroupID	Category	Term	Description	LogP	Log(q-value)	InTerm_InList	Genes	Symbols
1_Summary	GO Biological Processes	GO:0019221	cytokine-mediated signaling pathway	-30.1408	-25.8217	31/796	948,958,959,1230,1234,1236,1524,2833,3553,3569,3575,3577,3579,3627,3689,4283,4792,5468,5469,6348,6364,6367,6372,6648,6772,7124,7850,10663,51094,51561,79602,58191,3678,3690,4973,5175,5879,7941,284340,949,4780,154,19,24,1244	CD36,CD40,CD40LG,CCR1,CCR5,CCR7,CX3CR1,CXCR3,IL1B,IL6,IL7R,CXCR1,CXCR2,CXCL10,ITGB2,CXCL9,NFKBIA,PPARG,MED1,CCL3,CCL20,CCL22,CXCL6,SOD2,STAT1,TNF,IL1R2,CXCR6,ADIPOR1,IL23A,ADIPOR2,CXCL16,ITGA5,ITGB3,OLR1,PECAM1,RAC1,PLA2G7,CXCL17,SCARB1,NFE2L2,ADRB2,ABCA1,ABCA4,ABCC2
1_Member	GO Biological Processes	GO:0019221	cytokine-mediated signaling pathway	-30.1408	-25.8217	31/796	948,958,959,1230,1234,1236,1524,2833,3553,3569,3575,3577,3579,3627,3689,4283,4792,5468,5469,6348,6364,6367,6372,6648,6772,7124,7850,10663,51094,51561,79602	CD36,CD40,CD40LG,CCR1,CCR5,CCR7,CX3CR1,CXCR3,IL1B,IL6,IL7R,CXCR1,CXCR2,CXCL10,ITGB2,CXCL9,NFKBIA,PPARG,MED1,CCL3,CCL20,CCL22,CXCL6,SOD2,STAT1,TNF,IL1R2,CXCR6,ADIPOR1,IL23A,ADIPOR2
1_Member	KEGG Pathway	hsa04060	Cytokine-cytokine receptor interaction	-29.5078	-25.4898	23/270	958,959,1230,1234,1236,1524,2833,3553,3569,3575,3577,3579,3627,4283,6348,6364,6367,6372,7124,7850,10663,51561,58191	CD40,CD40LG,CCR1,CCR5,CCR7,CX3CR1,CXCR3,IL1B,IL6,IL7R,CXCR1,CXCR2,CXCL10,CXCL9,CCL3,CCL20,CCL22,CXCL6,TNF,IL1R2,CXCR6,IL23A,CXCL16
1_Member	GO Biological Processes	GO:0050900	leukocyte migration	-27.8968	-24.0549	26/504	1230,1234,1236,1524,2833,3553,3569,3577,3579,3627,3678,3689,3690,4283,4973,5175,5879,6348,6364,6367,6372,7124,7941,51561,58191,284340	CCR1,CCR5,CCR7,CX3CR1,CXCR3,IL1B,IL6,CXCR1,CXCR2,CXCL10,ITGA5,ITGB2,ITGB3,CXCL9,OLR1,PECAM1,RAC1,CCL3,CCL20,CCL22,CXCL6,TNF,PLA2G7,IL23A,CXCL16,CXCL17
1_Member	Reactome Gene Sets	R-HSA-380108	Chemokine receptors bind chemokines	-26.5845	-22.943	15/59	1230,1234,1236,1524,2833,3577,3579,3627,4283,6348,6364,6367,6372,10663,58191	CCR1,CCR5,CCR7,CX3CR1,CXCR3,CXCR1,CXCR2,CXCL10,CXCL9,CCL3,CCL20,CCL22,CXCL6,CXCR6,CXCL16
1_Member	GO Biological Processes	GO:0060326	cell chemotaxis	-26.5632	-22.943	22/304	1230,1234,1236,1524,2833,3553,3569,3577,3579,3627,3689,4283,5879,6348,6364,6367,6372,7941,10663,51561,58191,284340	CCR1,CCR5,CCR7,CX3CR1,CXCR3,IL1B,IL6,CXCR1,CXCR2,CXCL10,ITGB2,CXCL9,RAC1,CCL3,CCL20,CCL22,CXCL6,PLA2G7,CXCR6,IL23A,CXCL16,CXCL17
1_Member	GO Biological Processes	GO:0030595	leukocyte chemotaxis	-25.9385	-22.3976	20/223	1230,1234,1236,2833,3553,3569,3577,3579,3627,3689,4283,5879,6348,6364,6367,6372,7941,51561,58191,284340	CCR1,CCR5,CCR7,CXCR3,IL1B,IL6,CXCR1,CXCR2,CXCL10,ITGB2,CXCL9,RAC1,CCL3,CCL20,CCL22,CXCL6,PLA2G7,IL23A,CXCL16,CXCL17
1_Member	GO Biological Processes	GO:0097529	myeloid leukocyte migration	-24.5877	-21.1137	19/212	1230,1236,1524,3553,3569,3577,3579,3627,3689,4283,5175,5879,6348,6364,6367,6372,7941,51561,284340	CCR1,CCR7,CX3CR1,IL1B,IL6,CXCR1,CXCR2,CXCL10,ITGB2,CXCL9,PECAM1,RAC1,CCL3,CCL20,CCL22,CXCL6,PLA2G7,IL23A,CXCL17
1_Member	KEGG Pathway	hsa04062	Chemokine signaling pathway	-24.0468	-20.6308	18/182	1230,1234,1236,1524,2833,3577,3579,3627,4283,4792,5879,6348,6364,6367,6372,6772,10663,58191	CCR1,CCR5,CCR7,CX3CR1,CXCR3,CXCR1,CXCR2,CXCL10,CXCL9,NFKBIA,RAC1,CCL3,CCL20,CCL22,CXCL6,STAT1,CXCR6,CXCL16
1_Member	GO Biological Processes	GO:0070098	chemokine-mediated signaling pathway	-21.6606	-18.2957	14/88	1230,1234,1236,1524,2833,3577,3579,3627,4283,6348,6364,6367,6372,10663	CCR1,CCR5,CCR7,CX3CR1,CXCR3,CXCR1,CXCR2,CXCL10,CXCL9,CCL3,CCL20,CCL22,CXCL6,CXCR6
1_Member	GO Biological Processes	GO:1990869	cellular response to chemokine	-21.029	-17.7512	14/97	1230,1234,1236,1524,2833,3577,3579,3627,4283,6348,6364,6367,6372,10663	CCR1,CCR5,CCR7,CX3CR1,CXCR3,CXCR1,CXCR2,CXCL10,CXCL9,CCL3,CCL20,CCL22,CXCL6,CXCR6
1_Member	GO Biological Processes	GO:1990868	response to chemokine	-21.029	-17.7512	14/97	1230,1234,1236,1524,2833,3577,3579,3627,4283,6348,6364,6367,6372,10663	CCR1,CCR5,CCR7,CX3CR1,CXCR3,CXCR1,CXCR2,CXCL10,CXCL9,CCL3,CCL20,CCL22,CXCL6,CXCR6
1_Member	GO Biological Processes	GO:0006935	chemotaxis	-20.7328	-17.5298	23/649	1230,1234,1236,1524,2833,3553,3569,3577,3579,3627,3689,3690,4283,5879,6348,6364,6367,6372,7941,10663,51561,58191,284340	CCR1,CCR5,CCR7,CX3CR1,CXCR3,IL1B,IL6,CXCR1,CXCR2,CXCL10,ITGB2,ITGB3,CXCL9,RAC1,CCL3,CCL20,CCL22,CXCL6,PLA2G7,CXCR6,IL23A,CXCL16,CXCL17
1_Member	GO Biological Processes	GO:0030335	positive regulation of cell migration	-20.7308	-17.5298	22/560	949,958,1230,1236,1524,3553,3569,3579,3627,3678,3690,4780,5175,5879,6348,6364,6648,7124,7941,51561,58191,284340	SCARB1,CD40,CCR1,CCR7,CX3CR1,IL1B,IL6,CXCR2,CXCL10,ITGA5,ITGB3,NFE2L2,PECAM1,RAC1,CCL3,CCL20,SOD2,TNF,PLA2G7,IL23A,CXCL16,CXCL17
1_Member	GO Biological Processes	GO:0042330	taxis	-20.7028	-17.5298	23/651	1230,1234,1236,1524,2833,3553,3569,3577,3579,3627,3689,3690,4283,5879,6348,6364,6367,6372,7941,10663,51561,58191,284340	CCR1,CCR5,CCR7,CX3CR1,CXCR3,IL1B,IL6,CXCR1,CXCR2,CXCL10,ITGB2,ITGB3,CXCL9,RAC1,CCL3,CCL20,CCL22,CXCL6,PLA2G7,CXCR6,IL23A,CXCL16,CXCL17
1_Member	GO Biological Processes	GO:0097530	granulocyte migration	-20.5065	-17.3635	15/140	1236,3553,3577,3579,3627,3689,4283,5175,5879,6348,6364,6367,6372,51561,284340	CCR7,IL1B,CXCR1,CXCR2,CXCL10,ITGB2,CXCL9,PECAM1,RAC1,CCL3,CCL20,CCL22,CXCL6,IL23A,CXCL17
1_Member	GO Biological Processes	GO:2000147	positive regulation of cell motility	-20.3375	-17.2225	22/584	949,958,1230,1236,1524,3553,3569,3579,3627,3678,3690,4780,5175,5879,6348,6364,6648,7124,7941,51561,58191,284340	SCARB1,CD40,CCR1,CCR7,CX3CR1,IL1B,IL6,CXCR2,CXCL10,ITGA5,ITGB3,NFE2L2,PECAM1,RAC1,CCL3,CCL20,SOD2,TNF,PLA2G7,IL23A,CXCL16,CXCL17
1_Member	GO Biological Processes	GO:0051272	positive regulation of cellular component movement	-20.0692	-16.9805	22/601	949,958,1230,1236,1524,3553,3569,3579,3627,3678,3690,4780,5175,5879,6348,6364,6648,7124,7941,51561,58191,284340	SCARB1,CD40,CCR1,CCR7,CX3CR1,IL1B,IL6,CXCR2,CXCL10,ITGA5,ITGB3,NFE2L2,PECAM1,RAC1,CCL3,CCL20,SOD2,TNF,PLA2G7,IL23A,CXCL16,CXCL17
1_Member	GO Biological Processes	GO:0040017	positive regulation of locomotion	-19.8998	-16.8359	22/612	949,958,1230,1236,1524,3553,3569,3579,3627,3678,3690,4780,5175,5879,6348,6364,6648,7124,7941,51561,58191,284340	SCARB1,CD40,CCR1,CCR7,CX3CR1,IL1B,IL6,CXCR2,CXCL10,ITGA5,ITGB3,NFE2L2,PECAM1,RAC1,CCL3,CCL20,SOD2,TNF,PLA2G7,IL23A,CXCL16,CXCL17
1_Member	GO Biological Processes	GO:1990266	neutrophil migration	-19.8278	-16.7875	14/117	1236,3553,3577,3579,3627,3689,4283,5175,5879,6348,6364,6367,6372,51561	CCR7,IL1B,CXCR1,CXCR2,CXCL10,ITGB2,CXCL9,PECAM1,RAC1,CCL3,CCL20,CCL22,CXCL6,IL23A
1_Member	GO Biological Processes	GO:0071621	granulocyte chemotaxis	-19.7201	-16.702	14/119	1236,3553,3577,3579,3627,3689,4283,5879,6348,6364,6367,6372,51561,284340	CCR7,IL1B,CXCR1,CXCR2,CXCL10,ITGB2,CXCL9,RAC1,CCL3,CCL20,CCL22,CXCL6,IL23A,CXCL17
1_Member	GO Biological Processes	GO:0030593	neutrophil chemotaxis	-18.8982	-15.9593	13/100	1236,3553,3577,3579,3627,3689,4283,5879,6348,6364,6367,6372,51561	CCR7,IL1B,CXCR1,CXCR2,CXCL10,ITGB2,CXCL9,RAC1,CCL3,CCL20,CCL22,CXCL6,IL23A
1_Member	Reactome Gene Sets	R-HSA-375276	Peptide ligand-binding receptors	-18.09	-15.2333	15/201	1230,1234,1236,1524,2833,3577,3579,3627,4283,6348,6364,6367,6372,10663,58191	CCR1,CCR5,CCR7,CX3CR1,CXCR3,CXCR1,CXCR2,CXCL10,CXCL9,CCL3,CCL20,CCL22,CXCL6,CXCR6,CXCL16
1_Member	GO Biological Processes	GO:0002687	positive regulation of leukocyte migration	-17.1355	-14.3761	13/135	1230,1236,1524,3569,3579,3627,5879,6348,6364,7124,7941,51561,284340	CCR1,CCR7,CX3CR1,IL6,CXCR2,CXCL10,RAC1,CCL3,CCL20,TNF,PLA2G7,IL23A,CXCL17
1_Member	Reactome Gene Sets	R-HSA-6783783	Interleukin-10 signaling	-16.8671	-14.1278	10/47	1230,1234,3553,3569,3627,6348,6364,6367,7124,7850	CCR1,CCR5,IL1B,IL6,CXCL10,CCL3,CCL20,CCL22,TNF,IL1R2
1_Member	GO Biological Processes	GO:0002685	regulation of leukocyte migration	-16.3288	-13.6225	14/205	1230,1236,1524,2833,3569,3579,3627,5879,6348,6364,7124,7941,51561,284340	CCR1,CCR7,CX3CR1,CXCR3,IL6,CXCR2,CXCL10,RAC1,CCL3,CCL20,TNF,PLA2G7,IL23A,CXCL17
1_Member	Reactome Gene Sets	R-HSA-373076	Class A/1 (Rhodopsin-like receptors)	-16.2089	-13.5333	16/335	154,1230,1234,1236,1524,2833,3577,3579,3627,4283,6348,6364,6367,6372,10663,58191	ADRB2,CCR1,CCR5,CCR7,CX3CR1,CXCR3,CXCR1,CXCR2,CXCL10,CXCL9,CCL3,CCL20,CCL22,CXCL6,CXCR6,CXCL16
1_Member	Reactome Gene Sets	R-HSA-449147	Signaling by Interleukins	-15.372	-12.7157	17/461	948,1230,1234,3553,3569,3575,3627,3689,4792,6348,6364,6367,6648,6772,7124,7850,51561	CD36,CCR1,CCR5,IL1B,IL6,IL7R,CXCL10,ITGB2,NFKBIA,CCL3,CCL20,CCL22,SOD2,STAT1,TNF,IL1R2,IL23A
1_Member	GO Biological Processes	GO:0019932	second-messenger-mediated signaling	-14.2756	-11.6467	16/445	19,154,948,1230,1234,1236,1524,2833,3577,3579,3627,4283,6348,6364,7124,10663	ABCA1,ADRB2,CD36,CCR1,CCR5,CCR7,CX3CR1,CXCR3,CXCR1,CXCR2,CXCL10,CXCL9,CCL3,CCL20,TNF,CXCR6
1_Member	Reactome Gene Sets	R-HSA-500792	GPCR ligand binding	-13.9506	-11.3475	16/467	154,1230,1234,1236,1524,2833,3577,3579,3627,4283,6348,6364,6367,6372,10663,58191	ADRB2,CCR1,CCR5,CCR7,CX3CR1,CXCR3,CXCR1,CXCR2,CXCL10,CXCL9,CCL3,CCL20,CCL22,CXCL6,CXCR6,CXCL16
1_Member	GO Biological Processes	GO:0002690	positive regulation of leukocyte chemotaxis	-13.908	-11.3132	10/89	1230,1236,3569,3579,3627,5879,6348,7941,51561,284340	CCR1,CCR7,IL6,CXCR2,CXCL10,RAC1,CCL3,PLA2G7,IL23A,CXCL17
1_Member	GO Biological Processes	GO:0071674	mononuclear cell migration	-13.7587	-11.1799	10/92	1230,3569,3627,5175,6348,6364,6367,7124,7941,284340	CCR1,IL6,CXCL10,PECAM1,CCL3,CCL20,CCL22,TNF,PLA2G7,CXCL17
1_Member	GO Biological Processes	GO:0002688	regulation of leukocyte chemotaxis	-12.686	-10.1522	10/117	1230,1236,3569,3579,3627,5879,6348,7941,51561,284340	CCR1,CCR7,IL6,CXCR2,CXCL10,RAC1,CCL3,PLA2G7,IL23A,CXCL17
1_Member	Reactome Gene Sets	R-HSA-418594	G alpha (i) signalling events	-12.2108	-9.72976	14/407	24,1230,1234,1236,1524,2833,3577,3579,3627,4283,6364,6372,10663,58191	ABCA4,CCR1,CCR5,CCR7,CX3CR1,CXCR3,CXCR1,CXCR2,CXCL10,CXCL9,CCL20,CXCL6,CXCR6,CXCL16
1_Member	GO Biological Processes	GO:0032103	positive regulation of response to external stimulus	-12.1658	-9.69175	13/325	1230,1236,3553,3569,3579,3627,4792,5879,6348,7124,7941,51561,284340	CCR1,CCR7,IL1B,IL6,CXCR2,CXCL10,NFKBIA,RAC1,CCL3,TNF,PLA2G7,IL23A,CXCL17
1_Member	GO Biological Processes	GO:0050921	positive regulation of chemotaxis	-11.9907	-9.52286	10/137	1230,1236,3569,3579,3627,5879,6348,7941,51561,284340	CCR1,CCR7,IL6,CXCR2,CXCL10,RAC1,CCL3,PLA2G7,IL23A,CXCL17
1_Member	GO Biological Processes	GO:0002548	monocyte chemotaxis	-11.4084	-8.9924	8/67	1230,3569,3627,6348,6364,6367,7941,284340	CCR1,IL6,CXCL10,CCL3,CCL20,CCL22,PLA2G7,CXCL17
1_Member	GO Biological Processes	GO:0019722	calcium-mediated signaling	-11.3185	-8.90786	11/222	1230,1234,1236,1524,2833,3577,3579,6348,6364,7124,10663	CCR1,CCR5,CCR7,CX3CR1,CXCR3,CXCR1,CXCR2,CCL3,CCL20,TNF,CXCR6
1_Member	GO Biological Processes	GO:0007204	positive regulation of cytosolic calcium ion concentration	-10.7243	-8.36022	12/332	948,1230,1234,1236,1524,2833,3577,3579,3627,4283,6348,10663	CD36,CCR1,CCR5,CCR7,CX3CR1,CXCR3,CXCR1,CXCR2,CXCL10,CXCL9,CCL3,CXCR6
1_Member	GO Biological Processes	GO:0051480	regulation of cytosolic calcium ion concentration	-10.1393	-7.8313	12/373	948,1230,1234,1236,1524,2833,3577,3579,3627,4283,6348,10663	CD36,CCR1,CCR5,CCR7,CX3CR1,CXCR3,CXCR1,CXCR2,CXCL10,CXCL9,CCL3,CXCR6
1_Member	GO Biological Processes	GO:0006874	cellular calcium ion homeostasis	-10.1377	-7.8313	13/472	948,958,1230,1234,1236,1524,2833,3577,3579,3627,4283,6348,10663	CD36,CD40,CCR1,CCR5,CCR7,CX3CR1,CXCR3,CXCR1,CXCR2,CXCL10,CXCL9,CCL3,CXCR6
1_Member	GO Biological Processes	GO:0055074	calcium ion homeostasis	-10.0033	-7.71354	13/484	948,958,1230,1234,1236,1524,2833,3577,3579,3627,4283,6348,10663	CD36,CD40,CCR1,CCR5,CCR7,CX3CR1,CXCR3,CXCR1,CXCR2,CXCL10,CXCL9,CCL3,CXCR6
1_Member	GO Biological Processes	GO:0050920	regulation of chemotaxis	-9.94321	-7.66153	10/220	1230,1236,3569,3579,3627,5879,6348,7941,51561,284340	CCR1,CCR7,IL6,CXCR2,CXCL10,RAC1,CCL3,PLA2G7,IL23A,CXCL17
1_Member	GO Biological Processes	GO:0072503	cellular divalent inorganic cation homeostasis	-9.75547	-7.49706	13/507	948,958,1230,1234,1236,1524,2833,3577,3579,3627,4283,6348,10663	CD36,CD40,CCR1,CCR5,CCR7,CX3CR1,CXCR3,CXCR1,CXCR2,CXCL10,CXCL9,CCL3,CXCR6
1_Member	GO Biological Processes	GO:0034612	response to tumor necrosis factor	-9.68691	-7.44698	11/315	958,959,1244,4780,4792,6348,6364,6367,6772,7124,58191	CD40,CD40LG,ABCC2,NFE2L2,NFKBIA,CCL3,CCL20,CCL22,STAT1,TNF,CXCL16
1_Member	GO Biological Processes	GO:0072507	divalent inorganic cation homeostasis	-9.55981	-7.33061	13/526	948,958,1230,1234,1236,1524,2833,3577,3579,3627,4283,6348,10663	CD36,CD40,CCR1,CCR5,CCR7,CX3CR1,CXCR3,CXCR1,CXCR2,CXCL10,CXCL9,CCL3,CXCR6
1_Member	GO Biological Processes	GO:0071347	cellular response to interleukin-1	-9.34605	-7.13754	9/180	958,1244,3553,3569,4792,6348,6364,6367,7850	CD40,ABCC2,IL1B,IL6,NFKBIA,CCL3,CCL20,CCL22,IL1R2
1_Member	GO Biological Processes	GO:0043410	positive regulation of MAPK cascade	-9.3042	-7.10236	13/552	154,948,958,959,1230,1236,3553,3569,6348,6364,6367,7124,284340	ADRB2,CD36,CD40,CD40LG,CCR1,CCR7,IL1B,IL6,CCL3,CCL20,CCL22,TNF,CXCL17
1_Member	GO Biological Processes	GO:0006873	cellular ion homeostasis	-9.21427	-7.01902	14/685	948,958,1230,1234,1236,1244,1524,2833,3577,3579,3627,4283,6348,10663	CD36,CD40,CCR1,CCR5,CCR7,ABCC2,CX3CR1,CXCR3,CXCR1,CXCR2,CXCL10,CXCL9,CCL3,CXCR6
1_Member	GO Biological Processes	GO:0006875	cellular metal ion homeostasis	-8.90026	-6.73649	13/596	948,958,1230,1234,1236,1524,2833,3577,3579,3627,4283,6348,10663	CD36,CD40,CCR1,CCR5,CCR7,CX3CR1,CXCR3,CXCR1,CXCR2,CXCL10,CXCL9,CCL3,CXCR6
1_Member	GO Biological Processes	GO:0070555	response to interleukin-1	-8.79119	-6.6394	9/208	958,1244,3553,3569,4792,6348,6364,6367,7850	CD40,ABCC2,IL1B,IL6,NFKBIA,CCL3,CCL20,CCL22,IL1R2
1_Member	GO Biological Processes	GO:0071356	cellular response to tumor necrosis factor	-8.73372	-6.59645	10/293	958,959,1244,4780,4792,6348,6364,6367,6772,7124	CD40,CD40LG,ABCC2,NFE2L2,NFKBIA,CCL3,CCL20,CCL22,STAT1,TNF
1_Member	GO Biological Processes	GO:0071677	positive regulation of mononuclear cell migration	-8.66203	-6.53605	5/23	1230,3627,7124,7941,284340	CCR1,CXCL10,TNF,PLA2G7,CXCL17
1_Member	GO Biological Processes	GO:0098771	inorganic ion homeostasis	-8.64078	-6.51757	14/759	948,958,1230,1234,1236,1244,1524,2833,3577,3579,3627,4283,6348,10663	CD36,CD40,CCR1,CCR5,CCR7,ABCC2,CX3CR1,CXCR3,CXCR1,CXCR2,CXCL10,CXCL9,CCL3,CXCR6
1_Member	GO Biological Processes	GO:0055065	metal ion homeostasis	-8.30531	-6.23906	13/668	948,958,1230,1234,1236,1524,2833,3577,3579,3627,4283,6348,10663	CD36,CD40,CCR1,CCR5,CCR7,CX3CR1,CXCR3,CXCR1,CXCR2,CXCL10,CXCL9,CCL3,CXCR6
1_Member	GO Biological Processes	GO:0030003	cellular cation homeostasis	-8.27437	-6.21294	13/672	948,958,1230,1234,1236,1524,2833,3577,3579,3627,4283,6348,10663	CD36,CD40,CCR1,CCR5,CCR7,CX3CR1,CXCR3,CXCR1,CXCR2,CXCL10,CXCL9,CCL3,CXCR6
1_Member	GO Biological Processes	GO:0048247	lymphocyte chemotaxis	-7.96371	-5.94346	6/65	2833,3627,6348,6364,6367,58191	CXCR3,CXCL10,CCL3,CCL20,CCL22,CXCL16
1_Member	GO Biological Processes	GO:0072676	lymphocyte migration	-7.91922	-5.91608	7/116	1236,2833,3627,6348,6364,6367,58191	CCR7,CXCR3,CXCL10,CCL3,CCL20,CCL22,CXCL16
1_Member	GO Biological Processes	GO:0055080	cation homeostasis	-7.72261	-5.76712	13/748	948,958,1230,1234,1236,1524,2833,3577,3579,3627,4283,6348,10663	CD36,CD40,CCR1,CCR5,CCR7,CX3CR1,CXCR3,CXCR1,CXCR2,CXCL10,CXCL9,CCL3,CXCR6
1_Member	GO Biological Processes	GO:0034341	response to interferon-gamma	-7.55468	-5.63241	8/202	958,5468,5469,6348,6364,6367,6772,58191	CD40,PPARG,MED1,CCL3,CCL20,CCL22,STAT1,CXCL16
1_Member	GO Biological Processes	GO:0071675	regulation of mononuclear cell migration	-7.1195	-5.26874	5/45	1230,3627,7124,7941,284340	CCR1,CXCL10,TNF,PLA2G7,CXCL17
1_Member	GO Biological Processes	GO:0070371	ERK1 and ERK2 cascade	-7.07849	-5.23214	9/328	948,1230,1236,3553,5469,6348,6364,6367,7124	CD36,CCR1,CCR7,IL1B,MED1,CCL3,CCL20,CCL22,TNF
1_Member	GO Biological Processes	GO:0090026	positive regulation of monocyte chemotaxis	-7.0493	-5.21441	4/18	1230,3627,7941,284340	CCR1,CXCL10,PLA2G7,CXCL17
1_Member	GO Biological Processes	GO:0090025	regulation of monocyte chemotaxis	-6.43837	-4.6979	4/25	1230,3627,7941,284340	CCR1,CXCL10,PLA2G7,CXCL17
1_Member	GO Biological Processes	GO:0072678	T cell migration	-6.23909	-4.53382	5/67	2833,3627,6348,6364,58191	CXCR3,CXCL10,CCL3,CCL20,CXCL16
1_Member	GO Biological Processes	GO:0010818	T cell chemotaxis	-6.23157	-4.53155	4/28	2833,3627,6348,58191	CXCR3,CXCL10,CCL3,CXCL16
1_Member	GO Biological Processes	GO:0070372	regulation of ERK1 and ERK2 cascade	-6.15302	-4.46839	8/308	948,1230,1236,3553,6348,6364,6367,7124	CD36,CCR1,CCR7,IL1B,CCL3,CCL20,CCL22,TNF
1_Member	GO Biological Processes	GO:0070374	positive regulation of ERK1 and ERK2 cascade	-6.03207	-4.37002	7/219	948,1230,1236,6348,6364,6367,7124	CD36,CCR1,CCR7,CCL3,CCL20,CCL22,TNF
1_Member	GO Biological Processes	GO:0071346	cellular response to interferon-gamma	-5.30758	-3.74981	6/182	5468,5469,6348,6364,6367,6772	PPARG,MED1,CCL3,CCL20,CCL22,STAT1
1_Member	GO Biological Processes	GO:2000403	positive regulation of lymphocyte migration	-3.98134	-2.65831	3/38	3627,6348,6364	CXCL10,CCL3,CCL20
1_Member	GO Biological Processes	GO:2000401	regulation of lymphocyte migration	-3.30694	-2.10278	3/64	3627,6348,6364	CXCL10,CCL3,CCL20
2_Summary	GO Biological Processes	GO:1905952	regulation of lipid localization	-19.6077	-16.6108	15/160	19,20,948,949,3553,3569,3690,4792,5244,5465,5467,5468,7124,9619,56729,1234,1236,3627,4283,6348,24,1244,6772,5469,51094,79602,7941,2194,4973,3988,688,4089,4781,7040,7528,9314,5742,7850,284340,5879	ABCA1,ABCA2,CD36,SCARB1,IL1B,IL6,ITGB3,NFKBIA,ABCB4,PPARA,PPARD,PPARG,TNF,ABCG1,RETN,CCR5,CCR7,CXCL10,CXCL9,CCL3,ABCA4,ABCC2,STAT1,MED1,ADIPOR1,ADIPOR2,PLA2G7,FASN,OLR1,LIPA,KLF5,SMAD4,NFIB,TGFB1,YY1,KLF4,PTGS1,IL1R2,CXCL17,RAC1
2_Member	GO Biological Processes	GO:1905952	regulation of lipid localization	-19.6077	-16.6108	15/160	19,20,948,949,3553,3569,3690,4792,5244,5465,5467,5468,7124,9619,56729	ABCA1,ABCA2,CD36,SCARB1,IL1B,IL6,ITGB3,NFKBIA,ABCB4,PPARA,PPARD,PPARG,TNF,ABCG1,RETN
2_Member	GO Biological Processes	GO:0010883	regulation of lipid storage	-18.8188	-15.8977	11/49	19,948,949,3569,3690,4792,5465,5467,5468,7124,9619	ABCA1,CD36,SCARB1,IL6,ITGB3,NFKBIA,PPARA,PPARD,PPARG,TNF,ABCG1
2_Member	GO Biological Processes	GO:0019915	lipid storage	-18.7467	-15.8426	12/73	19,948,949,3553,3569,3690,4792,5465,5467,5468,7124,9619	ABCA1,CD36,SCARB1,IL1B,IL6,ITGB3,NFKBIA,PPARA,PPARD,PPARG,TNF,ABCG1
2_Member	GO Biological Processes	GO:0010888	negative regulation of lipid storage	-18.4008	-15.5131	9/21	19,3569,3690,4792,5465,5467,5468,7124,9619	ABCA1,IL6,ITGB3,NFKBIA,PPARA,PPARD,PPARG,TNF,ABCG1
2_Member	GO Biological Processes	GO:0051235	maintenance of location	-17.5169	-14.7029	17/343	19,948,949,1234,1236,3553,3569,3627,3690,4283,4792,5465,5467,5468,6348,7124,9619	ABCA1,CD36,SCARB1,CCR5,CCR7,IL1B,IL6,CXCL10,ITGB3,CXCL9,NFKBIA,PPARA,PPARD,PPARG,CCL3,TNF,ABCG1
2_Member	GO Biological Processes	GO:0010876	lipid localization	-16.3068	-13.6154	17/405	19,20,24,948,949,1244,3553,3569,3690,4792,5244,5465,5467,5468,7124,9619,56729	ABCA1,ABCA2,ABCA4,CD36,SCARB1,ABCC2,IL1B,IL6,ITGB3,NFKBIA,ABCB4,PPARA,PPARD,PPARG,TNF,ABCG1,RETN
2_Member	GO Biological Processes	GO:1905953	negative regulation of lipid localization	-15.4143	-12.7484	10/64	19,20,3569,3690,4792,5465,5467,5468,7124,9619	ABCA1,ABCA2,IL6,ITGB3,NFKBIA,PPARA,PPARD,PPARG,TNF,ABCG1
2_Member	GO Biological Processes	GO:0010885	regulation of cholesterol storage	-14.2194	-11.6061	7/17	19,948,949,5465,5467,5468,9619	ABCA1,CD36,SCARB1,PPARA,PPARD,PPARG,ABCG1
2_Member	GO Biological Processes	GO:0006869	lipid transport	-14.2177	-11.6061	15/365	19,20,24,948,949,1244,3553,3690,4792,5244,5465,5467,5468,9619,56729	ABCA1,ABCA2,ABCA4,CD36,SCARB1,ABCC2,IL1B,ITGB3,NFKBIA,ABCB4,PPARA,PPARD,PPARG,ABCG1,RETN
2_Member	GO Biological Processes	GO:0010878	cholesterol storage	-13.8076	-11.2209	7/19	19,948,949,5465,5467,5468,9619	ABCA1,CD36,SCARB1,PPARA,PPARD,PPARG,ABCG1
2_Member	GO Biological Processes	GO:0010742	macrophage derived foam cell differentiation	-13.7171	-11.1539	8/36	19,948,3690,4792,5465,5468,6772,9619	ABCA1,CD36,ITGB3,NFKBIA,PPARA,PPARG,STAT1,ABCG1
2_Member	GO Biological Processes	GO:0090077	foam cell differentiation	-13.7171	-11.1539	8/36	19,948,3690,4792,5465,5468,6772,9619	ABCA1,CD36,ITGB3,NFKBIA,PPARA,PPARG,STAT1,ABCG1
2_Member	GO Biological Processes	GO:0010745	negative regulation of macrophage derived foam cell differentiation	-12.6045	-10.0777	6/13	19,3690,4792,5465,5468,9619	ABCA1,ITGB3,NFKBIA,PPARA,PPARG,ABCG1
2_Member	GO Biological Processes	GO:0010743	regulation of macrophage derived foam cell differentiation	-12.21	-9.72976	7/30	19,948,3690,4792,5465,5468,9619	ABCA1,CD36,ITGB3,NFKBIA,PPARA,PPARG,ABCG1
2_Member	GO Biological Processes	GO:0010887	negative regulation of cholesterol storage	-11.0775	-8.67221	5/9	19,5465,5467,5468,9619	ABCA1,PPARA,PPARD,PPARG,ABCG1
2_Member	Canonical Pathways	M162	PID RXR VDR PATHWAY	-10.4872	-8.14586	6/26	19,5465,5467,5468,5469,7124	ABCA1,PPARA,PPARD,PPARG,MED1,TNF
2_Member	GO Biological Processes	GO:0045834	positive regulation of lipid metabolic process	-8.61473	-6.49428	8/148	949,1236,3553,5465,5467,5468,7124,9619	SCARB1,CCR7,IL1B,PPARA,PPARD,PPARG,TNF,ABCG1
2_Member	KEGG Pathway	hsa04920	Adipocytokine signaling pathway	-7.80516	-5.83824	6/69	948,4792,5465,7124,51094,79602	CD36,NFKBIA,PPARA,TNF,ADIPOR1,ADIPOR2
2_Member	GO Biological Processes	GO:0015711	organic anion transport	-7.71294	-5.76246	11/487	19,24,948,949,1244,3553,5244,5465,5467,5468,9619	ABCA1,ABCA4,CD36,SCARB1,ABCC2,IL1B,ABCB4,PPARA,PPARD,PPARG,ABCG1
2_Member	GO Biological Processes	GO:0030730	sequestering of triglyceride	-7.39756	-5.50659	4/15	3553,5465,5468,7124	IL1B,PPARA,PPARG,TNF
2_Member	GO Biological Processes	GO:0015908	fatty acid transport	-6.93845	-5.1204	6/96	948,1244,3553,5465,5467,5468	CD36,ABCC2,IL1B,PPARA,PPARD,PPARG
2_Member	GO Biological Processes	GO:0019217	regulation of fatty acid metabolic process	-6.91152	-5.09484	6/97	3553,5465,5467,5468,51094,79602	IL1B,PPARA,PPARD,PPARG,ADIPOR1,ADIPOR2
2_Member	GO Biological Processes	GO:0030258	lipid modification	-6.90786	-5.09254	8/245	20,5465,5467,5468,7941,9619,51094,79602	ABCA2,PPARA,PPARD,PPARG,PLA2G7,ABCG1,ADIPOR1,ADIPOR2
2_Member	GO Biological Processes	GO:0062012	regulation of small molecule metabolic process	-6.80457	-5.00002	10/469	20,2194,3553,5465,5467,5468,7124,9619,51094,79602	ABCA2,FASN,IL1B,PPARA,PPARD,PPARG,TNF,ABCG1,ADIPOR1,ADIPOR2
2_Member	GO Biological Processes	GO:0015718	monocarboxylic acid transport	-6.79237	-4.99046	7/169	948,1244,3553,5244,5465,5467,5468	CD36,ABCC2,IL1B,ABCB4,PPARA,PPARD,PPARG
2_Member	GO Biological Processes	GO:0034440	lipid oxidation	-6.70612	-4.91593	6/105	5465,5467,5468,7941,51094,79602	PPARA,PPARD,PPARG,PLA2G7,ADIPOR1,ADIPOR2
2_Member	GO Biological Processes	GO:0010871	negative regulation of receptor biosynthetic process	-6.58273	-4.81262	3/6	3690,5465,5468	ITGB3,PPARA,PPARG
2_Member	GO Biological Processes	GO:0006820	anion transport	-6.53647	-4.77366	11/637	19,24,948,949,1244,3553,5244,5465,5467,5468,9619	ABCA1,ABCA4,CD36,SCARB1,ABCC2,IL1B,ABCB4,PPARA,PPARD,PPARG,ABCG1
2_Member	Reactome Gene Sets	R-HSA-1989781	PPARA activates gene expression	-6.42719	-4.689	6/117	19,948,5244,5465,5468,5469	ABCA1,CD36,ABCB4,PPARA,PPARG,MED1
2_Member	Reactome Gene Sets	R-HSA-400206	Regulation of lipid metabolism by PPARalpha	-6.38366	-4.65226	6/119	19,948,5244,5465,5468,5469	ABCA1,CD36,ABCB4,PPARA,PPARG,MED1
2_Member	GO Biological Processes	GO:0032800	receptor biosynthetic process	-6.29774	-4.58384	4/27	3690,5465,5468,7124	ITGB3,PPARA,PPARG,TNF
2_Member	KEGG Pathway	hsa03320	PPAR signaling pathway	-6.08206	-4.40641	5/72	948,4973,5465,5467,5468	CD36,OLR1,PPARA,PPARD,PPARG
2_Member	Reactome Gene Sets	R-HSA-381340	Transcriptional regulation of white adipocyte differentiation	-5.74789	-4.11987	5/84	948,5465,5468,5469,7124	CD36,PPARA,PPARG,MED1,TNF
2_Member	GO Biological Processes	GO:0045923	positive regulation of fatty acid metabolic process	-5.68241	-4.06314	4/38	3553,5465,5467,5468	IL1B,PPARA,PPARD,PPARG
2_Member	GO Biological Processes	GO:0062013	positive regulation of small molecule metabolic process	-5.67839	-4.05999	6/157	3553,5465,5467,5468,7124,9619	IL1B,PPARA,PPARD,PPARG,TNF,ABCG1
2_Member	GO Biological Processes	GO:0019395	fatty acid oxidation	-5.39492	-3.824	5/99	5465,5467,5468,51094,79602	PPARA,PPARD,PPARG,ADIPOR1,ADIPOR2
2_Member	GO Biological Processes	GO:0010565	regulation of cellular ketone metabolic process	-5.28031	-3.73005	6/184	3553,5465,5467,5468,51094,79602	IL1B,PPARA,PPARD,PPARG,ADIPOR1,ADIPOR2
2_Member	KEGG Pathway	hsa04931	Insulin resistance	-5.22914	-3.69322	5/107	948,3569,4792,5465,7124	CD36,IL6,NFKBIA,PPARA,TNF
2_Member	Reactome Gene Sets	R-HSA-383280	Nuclear Receptor transcription pathway	-5.12889	-3.60913	4/52	5465,5467,5468,5469	PPARA,PPARD,PPARG,MED1
2_Member	GO Biological Processes	GO:0016042	lipid catabolic process	-4.85216	-3.37503	7/331	949,3553,3988,5465,5467,7124,7941	SCARB1,IL1B,LIPA,PPARA,PPARD,TNF,PLA2G7
2_Member	GO Biological Processes	GO:0046942	carboxylic acid transport	-4.82689	-3.35536	7/334	948,1244,3553,5244,5465,5467,5468	CD36,ABCC2,IL1B,ABCB4,PPARA,PPARD,PPARG
2_Member	GO Biological Processes	GO:0015849	organic acid transport	-4.82689	-3.35536	7/334	948,1244,3553,5244,5465,5467,5468	CD36,ABCC2,IL1B,ABCB4,PPARA,PPARD,PPARG
2_Member	KEGG Pathway	hsa05160	Hepatitis C	-4.80111	-3.3357	5/131	949,4792,5465,6772,7124	SCARB1,NFKBIA,PPARA,STAT1,TNF
2_Member	GO Biological Processes	GO:0061614	pri-miRNA transcription by RNA polymerase II	-4.72654	-3.08578	9/48	688,4089,4781,5465,5467,5468,7040,7528,9314	KLF5,SMAD4,NFIB,PPARA,PPARD,PPARG,TGFB1,YY1,KLF4
2_Member	GO Biological Processes	GO:0032799	low-density lipoprotein receptor particle metabolic process	-4.64815	-3.21722	3/23	20,3690,5468	ABCA2,ITGB3,PPARG
2_Member	GO Biological Processes	GO:0010869	regulation of receptor biosynthetic process	-4.64815	-3.21722	3/23	3690,5465,5468	ITGB3,PPARA,PPARG
2_Member	GO Biological Processes	GO:0042180	cellular ketone metabolic process	-4.5056	-3.09765	6/252	3553,5465,5467,5468,51094,79602	IL1B,PPARA,PPARD,PPARG,ADIPOR1,ADIPOR2
2_Member	Reactome Gene Sets	R-HSA-556833	Metabolism of lipids	-4.20595	-2.84012	9/739	19,948,2194,5244,5465,5467,5468,5469,5742	ABCA1,CD36,FASN,ABCB4,PPARA,PPARD,PPARG,MED1,PTGS1
2_Member	GO Biological Processes	GO:0050728	negative regulation of inflammatory response	-4.14074	-2.78495	5/180	5465,5467,5468,7850,284340	PPARA,PPARD,PPARG,IL1R2,CXCL17
2_Member	GO Biological Processes	GO:0031348	negative regulation of defense response	-3.46011	-2.2302	5/252	5465,5467,5468,7850,284340	PPARA,PPARD,PPARG,IL1R2,CXCL17
2_Member	GO Biological Processes	GO:0006367	transcription initiation from RNA polymerase II promoter	-2.93876	-1.80576	4/191	5465,5467,5468,5469	PPARA,PPARD,PPARG,MED1
2_Member	GO Biological Processes	GO:0006006	glucose metabolic process	-2.7649	-1.66695	4/213	5465,5467,7124,51094	PPARA,PPARD,TNF,ADIPOR1
2_Member	GO Biological Processes	GO:0048259	regulation of receptor-mediated endocytosis	-2.61536	-1.5405	3/111	20,3690,5879	ABCA2,ITGB3,RAC1
2_Member	GO Biological Processes	GO:0006352	DNA-templated transcription, initiation	-2.49477	-1.44377	4/253	5465,5467,5468,5469	PPARA,PPARD,PPARG,MED1
2_Member	GO Biological Processes	GO:0019318	hexose metabolic process	-2.49477	-1.44377	4/253	5465,5467,7124,51094	PPARA,PPARD,TNF,ADIPOR1
2_Member	GO Biological Processes	GO:0042157	lipoprotein metabolic process	-2.41239	-1.37839	3/131	19,3690,5465	ABCA1,ITGB3,PPARA
2_Member	GO Biological Processes	GO:0005996	monosaccharide metabolic process	-2.25874	-1.2556	4/295	5465,5467,7124,51094	PPARA,PPARD,TNF,ADIPOR1
3_Summary	GO Biological Processes	GO:0071222	cellular response to lipopolysaccharide	-19.394	-16.4173	16/212	19,948,949,958,1234,1244,1524,3553,3569,3627,4283,4792,5467,6348,6372,7124,1236,5244,5465,5468,5469,6364,51561,5879,6772,959,3689,5175,3575,3678,7850,7941,284340,6367,3384,3385,9619,51094,3690,4780,56729,2194,154,3579,20	ABCA1,CD36,SCARB1,CD40,CCR5,ABCC2,CX3CR1,IL1B,IL6,CXCL10,CXCL9,NFKBIA,PPARD,CCL3,CXCL6,TNF,CCR7,ABCB4,PPARA,PPARG,MED1,CCL20,IL23A,RAC1,STAT1,CD40LG,ITGB2,PECAM1,IL7R,ITGA5,IL1R2,PLA2G7,CXCL17,CCL22,ICAM2,ICAM3,ABCG1,ADIPOR1,ITGB3,NFE2L2,RETN,FASN,ADRB2,CXCR2,ABCA2
3_Member	GO Biological Processes	GO:0071222	cellular response to lipopolysaccharide	-19.394	-16.4173	16/212	19,948,949,958,1234,1244,1524,3553,3569,3627,4283,4792,5467,6348,6372,7124	ABCA1,CD36,SCARB1,CD40,CCR5,ABCC2,CX3CR1,IL1B,IL6,CXCL10,CXCL9,NFKBIA,PPARD,CCL3,CXCL6,TNF
3_Member	GO Biological Processes	GO:0071219	cellular response to molecule of bacterial origin	-18.9749	-16.0175	16/225	19,948,949,958,1234,1244,1524,3553,3569,3627,4283,4792,5467,6348,6372,7124	ABCA1,CD36,SCARB1,CD40,CCR5,ABCC2,CX3CR1,IL1B,IL6,CXCL10,CXCL9,NFKBIA,PPARD,CCL3,CXCL6,TNF
3_Member	GO Biological Processes	GO:0071216	cellular response to biotic stimulus	-18.2644	-15.3925	16/249	19,948,949,958,1234,1244,1524,3553,3569,3627,4283,4792,5467,6348,6372,7124	ABCA1,CD36,SCARB1,CD40,CCR5,ABCC2,CX3CR1,IL1B,IL6,CXCL10,CXCL9,NFKBIA,PPARD,CCL3,CXCL6,TNF
3_Member	GO Biological Processes	GO:0032496	response to lipopolysaccharide	-17.6244	-14.7967	17/338	19,948,949,958,1234,1236,1244,1524,3553,3569,3627,4283,4792,5467,6348,6372,7124	ABCA1,CD36,SCARB1,CD40,CCR5,CCR7,ABCC2,CX3CR1,IL1B,IL6,CXCL10,CXCL9,NFKBIA,PPARD,CCL3,CXCL6,TNF
3_Member	GO Biological Processes	GO:0002237	response to molecule of bacterial origin	-17.204	-14.429	17/358	19,948,949,958,1234,1236,1244,1524,3553,3569,3627,4283,4792,5467,6348,6372,7124	ABCA1,CD36,SCARB1,CD40,CCR5,CCR7,ABCC2,CX3CR1,IL1B,IL6,CXCL10,CXCL9,NFKBIA,PPARD,CCL3,CXCL6,TNF
3_Member	GO Biological Processes	GO:0071396	cellular response to lipid	-17.127	-14.3761	20/616	19,948,949,958,1234,1244,1524,3553,3569,3627,4283,4792,5244,5465,5467,5468,5469,6348,6372,7124	ABCA1,CD36,SCARB1,CD40,CCR5,ABCC2,CX3CR1,IL1B,IL6,CXCL10,CXCL9,NFKBIA,ABCB4,PPARA,PPARD,PPARG,MED1,CCL3,CXCL6,TNF
3_Member	GO Biological Processes	GO:0009617	response to bacterium	-14.4886	-11.8507	19/729	19,948,949,958,1234,1236,1244,1524,3553,3569,3627,4283,4792,5467,6348,6364,6372,7124,51561	ABCA1,CD36,SCARB1,CD40,CCR5,CCR7,ABCC2,CX3CR1,IL1B,IL6,CXCL10,CXCL9,NFKBIA,PPARD,CCL3,CCL20,CXCL6,TNF,IL23A
3_Member	KEGG Pathway	hsa04620	Toll-like receptor signaling pathway	-13.2094	-10.6612	10/104	958,3553,3569,3627,4283,4792,5879,6348,6772,7124	CD40,IL1B,IL6,CXCL10,CXCL9,NFKBIA,RAC1,CCL3,STAT1,TNF
3_Member	KEGG Pathway	hsa05144	Malaria	-12.5543	-10.0345	8/49	948,958,959,3553,3569,3689,5175,7124	CD36,CD40,CD40LG,IL1B,IL6,ITGB2,PECAM1,TNF
3_Member	GO Biological Processes	GO:0007159	leukocyte cell-cell adhesion	-11.7744	-9.31861	13/349	959,1236,1524,3553,3569,3575,3678,3689,5175,5465,5879,7124,51561	CD40LG,CCR7,CX3CR1,IL1B,IL6,IL7R,ITGA5,ITGB2,PECAM1,PPARA,RAC1,TNF,IL23A
3_Member	Canonical Pathways	M196	PID IL23 PATHWAY	-11.5117	-9.09025	7/37	3553,3569,4283,4792,6772,7124,51561	IL1B,IL6,CXCL9,NFKBIA,STAT1,TNF,IL23A
3_Member	KEGG Pathway	hsa05323	Rheumatoid arthritis	-10.3519	-8.01502	8/90	3553,3569,3689,6348,6364,6372,7124,51561	IL1B,IL6,ITGB2,CCL3,CCL20,CXCL6,TNF,IL23A
3_Member	GO Biological Processes	GO:0050727	regulation of inflammatory response	-9.74497	-7.49032	13/508	1236,3553,3569,4792,5465,5467,5468,6348,7124,7850,7941,51561,284340	CCR7,IL1B,IL6,NFKBIA,PPARA,PPARD,PPARG,CCL3,TNF,IL1R2,PLA2G7,IL23A,CXCL17
3_Member	Reactome Gene Sets	R-HSA-6785807	Interleukin-4 and Interleukin-13 signaling	-9.70909	-7.46155	8/108	948,3553,3569,3689,6367,6772,7124,51561	CD36,IL1B,IL6,ITGB2,CCL22,STAT1,TNF,IL23A
3_Member	GO Biological Processes	GO:0001817	regulation of cytokine production	-9.70511	-7.46155	15/755	948,958,959,1236,1524,3553,3569,5879,6348,6372,6772,7124,7850,51561,284340	CD36,CD40,CD40LG,CCR7,CX3CR1,IL1B,IL6,RAC1,CCL3,CXCL6,STAT1,TNF,IL1R2,IL23A,CXCL17
3_Member	GO Biological Processes	GO:0031349	positive regulation of defense response	-9.65151	-7.41519	13/517	948,1236,3384,3385,3553,3569,3689,4792,5469,6348,7124,7941,51561	CD36,CCR7,ICAM2,ICAM3,IL1B,IL6,ITGB2,NFKBIA,MED1,CCL3,TNF,PLA2G7,IL23A
3_Member	KEGG Pathway	hsa05133	Pertussis	-9.21602	-7.01902	7/76	3553,3569,3678,3689,6372,7124,51561	IL1B,IL6,ITGA5,ITGB2,CXCL6,TNF,IL23A
3_Member	GO Biological Processes	GO:0009306	protein secretion	-8.74436	-6.60423	13/614	19,948,958,959,1236,3553,3569,5467,5879,6348,7124,7850,9619	ABCA1,CD36,CD40,CD40LG,CCR7,IL1B,IL6,PPARD,RAC1,CCL3,TNF,IL1R2,ABCG1
3_Member	KEGG Pathway	hsa04657	IL-17 signaling pathway	-8.59286	-6.47787	7/93	3553,3569,3627,4792,6364,6372,7124	IL1B,IL6,CXCL10,NFKBIA,CCL20,CXCL6,TNF
3_Member	GO Biological Processes	GO:0050729	positive regulation of inflammatory response	-8.54572	-6.43613	8/151	1236,3553,3569,4792,6348,7124,7941,51561	CCR7,IL1B,IL6,NFKBIA,CCL3,TNF,PLA2G7,IL23A
3_Member	GO Biological Processes	GO:1904894	positive regulation of STAT cascade	-8.52762	-6.42335	7/95	958,3569,3575,5175,7124,51094,51561	CD40,IL6,IL7R,PECAM1,TNF,ADIPOR1,IL23A
3_Member	GO Biological Processes	GO:0051092	positive regulation of NF-kappaB transcription factor activity	-8.50052	-6.40152	8/153	948,958,959,1524,3553,3569,3689,7124	CD36,CD40,CD40LG,CX3CR1,IL1B,IL6,ITGB2,TNF
3_Member	GO Biological Processes	GO:1903039	positive regulation of leukocyte cell-cell adhesion	-8.47498	-6.38633	9/226	959,1236,3553,3569,3575,3689,5879,7124,51561	CD40LG,CCR7,IL1B,IL6,IL7R,ITGB2,RAC1,TNF,IL23A
3_Member	GO Biological Processes	GO:0002790	peptide secretion	-8.45516	-6.37158	13/649	19,948,958,959,1236,3553,3569,5467,5879,6348,7124,7850,9619	ABCA1,CD36,CD40,CD40LG,CCR7,IL1B,IL6,PPARD,RAC1,CCL3,TNF,IL1R2,ABCG1
3_Member	GO Biological Processes	GO:1903037	regulation of leukocyte cell-cell adhesion	-8.43193	-6.35087	10/315	959,1236,3553,3569,3575,3689,5465,5879,7124,51561	CD40LG,CCR7,IL1B,IL6,IL7R,ITGB2,PPARA,RAC1,TNF,IL23A
3_Member	GO Biological Processes	GO:0045785	positive regulation of cell adhesion	-8.41856	-6.34	11/416	948,959,1236,3553,3569,3575,3678,3689,5879,7124,51561	CD36,CD40LG,CCR7,IL1B,IL6,IL7R,ITGA5,ITGB2,RAC1,TNF,IL23A
3_Member	GO Biological Processes	GO:0031663	lipopolysaccharide-mediated signaling pathway	-8.22211	-6.16307	6/59	948,949,3553,4792,6348,7124	CD36,SCARB1,IL1B,NFKBIA,CCL3,TNF
3_Member	GO Biological Processes	GO:0097696	STAT cascade	-8.13989	-6.0903	8/170	958,3569,3575,5175,6772,7124,51094,51561	CD40,IL6,IL7R,PECAM1,STAT1,TNF,ADIPOR1,IL23A
3_Member	Canonical Pathways	M5883	NABA SECRETED FACTORS	-8.06706	-6.0267	10/344	3553,3569,3627,4283,6348,6364,6367,6372,7124,51561	IL1B,IL6,CXCL10,CXCL9,CCL3,CCL20,CCL22,CXCL6,TNF,IL23A
3_Member	GO Biological Processes	GO:0050730	regulation of peptidyl-tyrosine phosphorylation	-7.95954	-5.94147	9/259	948,958,3569,3678,3689,3690,5175,7124,51561	CD36,CD40,IL6,ITGA5,ITGB2,ITGB3,PECAM1,TNF,IL23A
3_Member	GO Biological Processes	GO:0002697	regulation of immune effector process	-7.90928	-5.90824	11/466	948,958,959,3553,3569,3575,3689,6372,6772,7124,51561	CD36,CD40,CD40LG,IL1B,IL6,IL7R,ITGB2,CXCL6,STAT1,TNF,IL23A
3_Member	GO Biological Processes	GO:0001819	positive regulation of cytokine production	-7.89971	-5.90188	11/467	948,958,959,1236,3553,3569,6348,6772,7124,51561,284340	CD36,CD40,CD40LG,CCR7,IL1B,IL6,CCL3,STAT1,TNF,IL23A,CXCL17
3_Member	GO Biological Processes	GO:0051223	regulation of protein transport	-7.88272	-5.89403	13/725	948,958,959,1236,3553,3569,3689,5467,5879,6348,7124,7850,9619	CD36,CD40,CD40LG,CCR7,IL1B,IL6,ITGB2,PPARD,RAC1,CCL3,TNF,IL1R2,ABCG1
3_Member	GO Biological Processes	GO:0051091	positive regulation of DNA-binding transcription factor activity	-7.85927	-5.87462	9/266	948,958,959,1524,3553,3569,3689,5468,7124	CD36,CD40,CD40LG,CX3CR1,IL1B,IL6,ITGB2,PPARG,TNF
3_Member	GO Biological Processes	GO:0022409	positive regulation of cell-cell adhesion	-7.81715	-5.84585	9/269	959,1236,3553,3569,3575,3689,5879,7124,51561	CD40LG,CCR7,IL1B,IL6,IL7R,ITGB2,RAC1,TNF,IL23A
3_Member	GO Biological Processes	GO:0050731	positive regulation of peptidyl-tyrosine phosphorylation	-7.69121	-5.74502	8/194	948,958,3569,3678,3690,5175,7124,51561	CD36,CD40,IL6,ITGA5,ITGB3,PECAM1,TNF,IL23A
3_Member	GO Biological Processes	GO:0090087	regulation of peptide transport	-7.67498	-5.73427	13/755	948,958,959,1236,3553,3569,3689,5467,5879,6348,7124,7850,9619	CD36,CD40,CD40LG,CCR7,IL1B,IL6,ITGB2,PPARD,RAC1,CCL3,TNF,IL1R2,ABCG1
3_Member	GO Biological Processes	GO:0050708	regulation of protein secretion	-7.66756	-5.72867	11/492	958,959,1236,3553,3569,5467,5879,6348,7124,7850,9619	CD40,CD40LG,CCR7,IL1B,IL6,PPARD,RAC1,CCL3,TNF,IL1R2,ABCG1
3_Member	GO Biological Processes	GO:0032735	positive regulation of interleukin-12 production	-7.623	-5.68771	5/36	948,958,959,1236,51561	CD36,CD40,CD40LG,CCR7,IL23A
3_Member	GO Biological Processes	GO:0070201	regulation of establishment of protein localization	-7.56133	-5.63492	13/772	948,958,959,1236,3553,3569,3689,5467,5879,6348,7124,7850,9619	CD36,CD40,CD40LG,CCR7,IL1B,IL6,ITGB2,PPARD,RAC1,CCL3,TNF,IL1R2,ABCG1
3_Member	GO Biological Processes	GO:0014015	positive regulation of gliogenesis	-7.54982	-5.63039	6/76	1524,3553,3569,5468,6348,7124	CX3CR1,IL1B,IL6,PPARG,CCL3,TNF
3_Member	GO Biological Processes	GO:0002696	positive regulation of leukocyte activation	-7.54114	-5.62343	10/391	958,959,1236,3553,3569,3575,3689,5879,6348,51561	CD40,CD40LG,CCR7,IL1B,IL6,IL7R,ITGB2,RAC1,CCL3,IL23A
3_Member	GO Biological Processes	GO:0002703	regulation of leukocyte mediated immunity	-7.48857	-5.58443	8/206	958,3553,3569,3575,3689,6372,7124,51561	CD40,IL1B,IL6,IL7R,ITGB2,CXCL6,TNF,IL23A
3_Member	GO Biological Processes	GO:0002791	regulation of peptide secretion	-7.42248	-5.52825	11/520	958,959,1236,3553,3569,5467,5879,6348,7124,7850,9619	CD40,CD40LG,CCR7,IL1B,IL6,PPARD,RAC1,CCL3,TNF,IL1R2,ABCG1
3_Member	GO Biological Processes	GO:0050867	positive regulation of cell activation	-7.38765	-5.49873	10/406	958,959,1236,3553,3569,3575,3689,5879,6348,51561	CD40,CD40LG,CCR7,IL1B,IL6,IL7R,ITGB2,RAC1,CCL3,IL23A
3_Member	KEGG Pathway	hsa05418	Fluid shear stress and atherosclerosis	-7.3104	-5.43221	7/142	3553,3690,4780,5175,5879,7124,7850	IL1B,ITGB3,NFE2L2,PECAM1,RAC1,TNF,IL1R2
3_Member	GO Biological Processes	GO:0022407	regulation of cell-cell adhesion	-7.23061	-5.36021	10/422	959,1236,3553,3569,3575,3689,5465,5879,7124,51561	CD40LG,CCR7,IL1B,IL6,IL7R,ITGB2,PPARA,RAC1,TNF,IL23A
3_Member	GO Biological Processes	GO:1904892	regulation of STAT cascade	-7.14669	-5.29296	7/150	958,3569,3575,5175,7124,51094,51561	CD40,IL6,IL7R,PECAM1,TNF,ADIPOR1,IL23A
3_Member	GO Biological Processes	GO:0051090	regulation of DNA-binding transcription factor activity	-7.06156	-5.22102	10/440	948,958,959,1524,3553,3569,3689,4792,5468,7124	CD36,CD40,CD40LG,CX3CR1,IL1B,IL6,ITGB2,NFKBIA,PPARG,TNF
3_Member	GO Biological Processes	GO:0150078	positive regulation of neuroinflammatory response	-7.0493	-5.21441	4/18	3553,3569,6348,7124	IL1B,IL6,CCL3,TNF
3_Member	GO Biological Processes	GO:0046427	positive regulation of JAK-STAT cascade	-7.04921	-5.21441	6/92	958,3569,5175,7124,51094,51561	CD40,IL6,PECAM1,TNF,ADIPOR1,IL23A
3_Member	GO Biological Processes	GO:0009615	response to virus	-7.01155	-5.18381	9/334	958,3553,3569,3627,4283,6367,6772,7124,51561	CD40,IL1B,IL6,CXCL10,CXCL9,CCL22,STAT1,TNF,IL23A
3_Member	GO Biological Processes	GO:0007259	JAK-STAT cascade	-6.95462	-5.13382	7/160	958,3569,5175,6772,7124,51094,51561	CD40,IL6,PECAM1,STAT1,TNF,ADIPOR1,IL23A
3_Member	GO Biological Processes	GO:0051023	regulation of immunoglobulin secretion	-6.94741	-5.128	4/19	958,959,3569,7124	CD40,CD40LG,IL6,TNF
3_Member	GO Biological Processes	GO:0098542	defense response to other organism	-6.82462	-5.0174	11/596	948,958,3553,3569,3627,4283,6364,6372,6772,7124,51561	CD36,CD40,IL1B,IL6,CXCL10,CXCL9,CCL20,CXCL6,STAT1,TNF,IL23A
3_Member	GO Biological Processes	GO:0048305	immunoglobulin secretion	-6.67391	-4.88919	4/22	958,959,3569,7124	CD40,CD40LG,IL6,TNF
3_Member	KEGG Pathway	hsa05134	Legionellosis	-6.673	-4.88919	5/55	3553,3569,3689,4792,7124	IL1B,IL6,ITGB2,NFKBIA,TNF
3_Member	KEGG Pathway	hsa04668	TNF signaling pathway	-6.63334	-4.8544	6/108	3553,3569,3627,4792,6364,7124	IL1B,IL6,CXCL10,NFKBIA,CCL20,TNF
3_Member	GO Biological Processes	GO:0032655	regulation of interleukin-12 production	-6.63318	-4.8544	5/56	948,958,959,1236,51561	CD36,CD40,CD40LG,CCR7,IL23A
3_Member	GO Biological Processes	GO:0018108	peptidyl-tyrosine phosphorylation	-6.62572	-4.84902	9/371	948,958,3569,3678,3689,3690,5175,7124,51561	CD36,CD40,IL6,ITGA5,ITGB2,ITGB3,PECAM1,TNF,IL23A
3_Member	GO Biological Processes	GO:0018212	peptidyl-tyrosine modification	-6.59629	-4.82249	9/374	948,958,3569,3678,3689,3690,5175,7124,51561	CD36,CD40,IL6,ITGA5,ITGB2,ITGB3,PECAM1,TNF,IL23A
3_Member	GO Biological Processes	GO:0032615	interleukin-12 production	-6.55575	-4.78931	5/58	948,958,959,1236,51561	CD36,CD40,CD40LG,CCR7,IL23A
3_Member	GO Biological Processes	GO:0061900	glial cell activation	-6.51808	-4.76008	5/59	3553,3569,3689,6348,7124	IL1B,IL6,ITGB2,CCL3,TNF
3_Member	KEGG Pathway	hsa05145	Toxoplasmosis	-6.51666	-4.76005	6/113	958,959,1234,4792,6772,7124	CD40,CD40LG,CCR5,NFKBIA,STAT1,TNF
3_Member	GO Biological Processes	GO:0007249	I-kappaB kinase/NF-kappaB signaling	-6.47748	-4.73471	8/279	948,958,1236,1524,3553,4792,6772,7124	CD36,CD40,CCR7,CX3CR1,IL1B,NFKBIA,STAT1,TNF
3_Member	Canonical Pathways	M36	PID IL27 PATHWAY	-6.3666	-4.63967	4/26	3553,3569,6772,7124	IL1B,IL6,STAT1,TNF
3_Member	KEGG Pathway	hsa05321	Inflammatory bowel disease (IBD)	-6.3054	-4.58726	5/65	3553,3569,6772,7124,51561	IL1B,IL6,STAT1,TNF,IL23A
3_Member	GO Biological Processes	GO:1903532	positive regulation of secretion by cell	-6.29764	-4.58384	9/406	3553,3569,3689,5467,5879,6348,7124,9619,56729	IL1B,IL6,ITGB2,PPARD,RAC1,CCL3,TNF,ABCG1,RETN
3_Member	GO Biological Processes	GO:0014013	regulation of gliogenesis	-6.21698	-4.51801	6/127	1524,3553,3569,5468,6348,7124	CX3CR1,IL1B,IL6,PPARG,CCL3,TNF
3_Member	GO Biological Processes	GO:0050870	positive regulation of T cell activation	-6.21033	-4.51449	7/206	959,1236,3553,3569,3575,5879,51561	CD40LG,CCR7,IL1B,IL6,IL7R,RAC1,IL23A
3_Member	GO Biological Processes	GO:0002705	positive regulation of leukocyte mediated immunity	-6.08003	-4.40536	6/134	958,3553,3569,3689,7124,51561	CD40,IL1B,IL6,ITGB2,TNF,IL23A
3_Member	GO Biological Processes	GO:0042531	positive regulation of tyrosine phosphorylation of STAT protein	-6.05204	-4.38316	5/73	958,3569,5175,7124,51561	CD40,IL6,PECAM1,TNF,IL23A
3_Member	KEGG Pathway	hsa05140	Leishmaniasis	-6.05204	-4.38316	5/73	3553,3689,4792,6772,7124	IL1B,ITGB2,NFKBIA,STAT1,TNF
3_Member	GO Biological Processes	GO:0002675	positive regulation of acute inflammatory response	-6.04729	-4.38236	4/31	1236,3553,3569,7124	CCR7,IL1B,IL6,TNF
3_Member	KEGG Pathway	hsa01523	Antifolate resistance	-6.04729	-4.38236	4/31	1244,3553,3569,7124	ABCC2,IL1B,IL6,TNF
3_Member	GO Biological Processes	GO:0051047	positive regulation of secretion	-6.0403	-4.37729	9/436	3553,3569,3689,5467,5879,6348,7124,9619,56729	IL1B,IL6,ITGB2,PPARD,RAC1,CCL3,TNF,ABCG1,RETN
3_Member	GO Biological Processes	GO:0002699	positive regulation of immune effector process	-6.00565	-4.34931	7/221	948,958,3553,3569,3689,7124,51561	CD36,CD40,IL1B,IL6,ITGB2,TNF,IL23A
3_Member	GO Biological Processes	GO:0150076	neuroinflammatory response	-5.96452	-4.30912	5/76	3553,3569,3689,6348,7124	IL1B,IL6,ITGB2,CCL3,TNF
3_Member	GO Biological Processes	GO:0046425	regulation of JAK-STAT cascade	-5.95047	-4.29789	6/141	958,3569,5175,7124,51094,51561	CD40,IL6,PECAM1,TNF,ADIPOR1,IL23A
3_Member	GO Biological Processes	GO:0002694	regulation of leukocyte activation	-5.90853	-4.26059	10/588	958,959,1236,3553,3569,3575,3689,5879,6348,51561	CD40,CD40LG,CCR7,IL1B,IL6,IL7R,ITGB2,RAC1,CCL3,IL23A
3_Member	GO Biological Processes	GO:0002700	regulation of production of molecular mediator of immune response	-5.82759	-4.18882	6/148	948,958,959,3553,3569,7124	CD36,CD40,CD40LG,IL1B,IL6,TNF
3_Member	GO Biological Processes	GO:0002822	regulation of adaptive immune response based on somatic recombination of immune receptors built from	-5.79361	-4.15756	6/150	958,3553,3569,3575,7124,51561	CD40,IL1B,IL6,IL7R,TNF,IL23A
3_Member	GO Biological Processes	GO:0051251	positive regulation of lymphocyte activation	-5.77493	-4.13978	8/346	958,959,1236,3553,3569,3575,5879,51561	CD40,CD40LG,CCR7,IL1B,IL6,IL7R,RAC1,IL23A
3_Member	GO Biological Processes	GO:0002706	regulation of lymphocyte mediated immunity	-5.76012	-4.12854	6/152	958,3553,3569,3575,7124,51561	CD40,IL1B,IL6,IL7R,TNF,IL23A
3_Member	GO Biological Processes	GO:0042509	regulation of tyrosine phosphorylation of STAT protein	-5.72236	-4.09873	5/85	958,3569,5175,7124,51561	CD40,IL6,PECAM1,TNF,IL23A
3_Member	GO Biological Processes	GO:0043122	regulation of I-kappaB kinase/NF-kappaB signaling	-5.70742	-4.08555	7/245	948,958,1236,1524,3553,6772,7124	CD36,CD40,CCR7,CX3CR1,IL1B,STAT1,TNF
3_Member	GO Biological Processes	GO:0051607	defense response to virus	-5.67238	-4.0557	7/248	958,3553,3569,3627,4283,6772,51561	CD40,IL1B,IL6,CXCL10,CXCL9,STAT1,IL23A
3_Member	GO Biological Processes	GO:0007260	tyrosine phosphorylation of STAT protein	-5.64761	-4.03266	5/88	958,3569,5175,7124,51561	CD40,IL6,PECAM1,TNF,IL23A
3_Member	GO Biological Processes	GO:0050865	regulation of cell activation	-5.6278	-4.01711	10/632	958,959,1236,3553,3569,3575,3689,5879,6348,51561	CD40,CD40LG,CCR7,IL1B,IL6,IL7R,ITGB2,RAC1,CCL3,IL23A
3_Member	GO Biological Processes	GO:0002819	regulation of adaptive immune response	-5.55324	-3.94991	6/165	958,3553,3569,3575,7124,51561	CD40,IL1B,IL6,IL7R,TNF,IL23A
3_Member	GO Biological Processes	GO:0023035	CD40 signaling pathway	-5.54579	-3.94518	3/12	958,959,3678	CD40,CD40LG,ITGA5
3_Member	GO Biological Processes	GO:1904035	regulation of epithelial cell apoptotic process	-5.52884	-3.93319	5/93	958,959,3569,4780,7124	CD40,CD40LG,IL6,NFE2L2,TNF
3_Member	GO Biological Processes	GO:0150077	regulation of neuroinflammatory response	-5.50472	-3.91315	4/42	3553,3569,6348,7124	IL1B,IL6,CCL3,TNF
3_Member	KEGG Pathway	hsa04064	NF-kappa B signaling pathway	-5.48321	-3.89488	5/95	958,959,3553,4792,7124	CD40,CD40LG,IL1B,NFKBIA,TNF
3_Member	KEGG Pathway	hsa05146	Amoebiasis	-5.46077	-3.87806	5/96	3553,3569,3689,7124,7850	IL1B,IL6,ITGB2,TNF,IL1R2
3_Member	GO Biological Processes	GO:0050764	regulation of phagocytosis	-5.46077	-3.87806	5/96	948,949,3553,5468,7124	CD36,SCARB1,IL1B,PPARG,TNF
3_Member	KEGG Pathway	hsa05164	Influenza A	-5.43442	-3.85488	6/173	3553,3569,3627,4792,6772,7124	IL1B,IL6,CXCL10,NFKBIA,STAT1,TNF
3_Member	GO Biological Processes	GO:0050714	positive regulation of protein secretion	-5.38665	-3.81728	7/274	3553,3569,5467,5879,6348,7124,9619	IL1B,IL6,PPARD,RAC1,CCL3,TNF,ABCG1
3_Member	KEGG Pathway	hsa05152	Tuberculosis	-5.3491	-3.78357	6/179	3553,3569,3689,6772,7124,51561	IL1B,IL6,ITGB2,STAT1,TNF,IL23A
3_Member	KEGG Pathway	hsa05142	Chagas disease (American trypanosomiasis)	-5.33114	-3.76867	5/102	3553,3569,4792,6348,7124	IL1B,IL6,NFKBIA,CCL3,TNF
3_Member	GO Biological Processes	GO:0002824	positive regulation of adaptive immune response based on somatic recombination of immune receptors b	-5.28972	-3.73554	5/104	958,3553,3569,7124,51561	CD40,IL1B,IL6,TNF,IL23A
3_Member	GO Biological Processes	GO:0043123	positive regulation of I-kappaB kinase/NF-kappaB signaling	-5.26679	-3.72074	6/185	948,958,1236,1524,3553,7124	CD36,CD40,CCR7,CX3CR1,IL1B,TNF
3_Member	GO Biological Processes	GO:0002708	positive regulation of lymphocyte mediated immunity	-5.24913	-3.70673	5/106	958,3553,3569,7124,51561	CD40,IL1B,IL6,TNF,IL23A
3_Member	GO Biological Processes	GO:0002269	leukocyte activation involved in inflammatory response	-5.23301	-3.69507	4/49	3569,3689,6348,7124	IL6,ITGB2,CCL3,TNF
3_Member	GO Biological Processes	GO:0001774	microglial cell activation	-5.23301	-3.69507	4/49	3569,3689,6348,7124	IL6,ITGB2,CCL3,TNF
3_Member	GO Biological Processes	GO:0045073	regulation of chemokine biosynthetic process	-5.23242	-3.69507	3/15	3553,3569,7124	IL1B,IL6,TNF
3_Member	KEGG Pathway	hsa04659	Th17 cell differentiation	-5.22914	-3.69322	5/107	3553,3569,4792,6772,51561	IL1B,IL6,NFKBIA,STAT1,IL23A
3_Member	GO Biological Processes	GO:0061028	establishment of endothelial barrier	-5.19758	-3.66664	4/50	2194,3553,5175,7124	FASN,IL1B,PECAM1,TNF
3_Member	GO Biological Processes	GO:0002821	positive regulation of adaptive immune response	-5.18975	-3.66022	5/109	958,3553,3569,7124,51561	CD40,IL1B,IL6,TNF,IL23A
3_Member	GO Biological Processes	GO:0002793	positive regulation of peptide secretion	-5.17664	-3.64782	7/295	3553,3569,5467,5879,6348,7124,9619	IL1B,IL6,PPARD,RAC1,CCL3,TNF,ABCG1
3_Member	GO Biological Processes	GO:0042033	chemokine biosynthetic process	-5.14299	-3.62046	3/16	3553,3569,7124	IL1B,IL6,TNF
3_Member	GO Biological Processes	GO:0050755	chemokine metabolic process	-5.14299	-3.62046	3/16	3553,3569,7124	IL1B,IL6,TNF
3_Member	GO Biological Processes	GO:0051222	positive regulation of protein transport	-5.10988	-3.59424	8/426	3553,3569,3689,5467,5879,6348,7124,9619	IL1B,IL6,ITGB2,PPARD,RAC1,CCL3,TNF,ABCG1
3_Member	GO Biological Processes	GO:0002440	production of molecular mediator of immune response	-5.08231	-3.57142	7/305	948,958,959,3553,3569,3575,7124	CD36,CD40,CD40LG,IL1B,IL6,IL7R,TNF
3_Member	GO Biological Processes	GO:1904019	epithelial cell apoptotic process	-5.07602	-3.5658	5/115	958,959,3569,4780,7124	CD40,CD40LG,IL6,NFE2L2,TNF
3_Member	GO Biological Processes	GO:0031649	heat generation	-5.05941	-3.55274	3/17	154,3553,7124	ADRB2,IL1B,TNF
3_Member	GO Biological Processes	GO:0050994	regulation of lipid catabolic process	-5.03093	-3.52806	4/55	949,3553,5465,7124	SCARB1,IL1B,PPARA,TNF
3_Member	GO Biological Processes	GO:1901222	regulation of NIK/NF-kappaB signaling	-4.98595	-3.48901	5/120	3553,4792,7124,51094,51561	IL1B,NFKBIA,TNF,ADIPOR1,IL23A
3_Member	Canonical Pathways	M5885	NABA MATRISOME ASSOCIATED	-4.95844	-3.46605	10/753	3553,3569,3627,4283,6348,6364,6367,6372,7124,51561	IL1B,IL6,CXCL10,CXCL9,CCL3,CCL20,CCL22,CXCL6,TNF,IL23A
3_Member	GO Biological Processes	GO:0050863	regulation of T cell activation	-4.93824	-3.44779	7/321	959,1236,3553,3569,3575,5879,51561	CD40LG,CCR7,IL1B,IL6,IL7R,RAC1,IL23A
3_Member	GO Biological Processes	GO:0002922	positive regulation of humoral immune response	-4.90708	-3.42366	3/19	1236,3553,7124	CCR7,IL1B,TNF
3_Member	GO Biological Processes	GO:0060252	positive regulation of glial cell proliferation	-4.90708	-3.42366	3/19	3553,3569,7124	IL1B,IL6,TNF
3_Member	GO Biological Processes	GO:1904951	positive regulation of establishment of protein localization	-4.84122	-3.36534	8/464	3553,3569,3689,5467,5879,6348,7124,9619	IL1B,IL6,ITGB2,PPARD,RAC1,CCL3,TNF,ABCG1
3_Member	GO Biological Processes	GO:2000351	regulation of endothelial cell apoptotic process	-4.82267	-3.35287	4/62	958,959,4780,7124	CD40,CD40LG,NFE2L2,TNF
3_Member	GO Biological Processes	GO:0032147	activation of protein kinase activity	-4.81852	-3.34945	7/335	154,959,3553,3690,7124,51561,284340	ADRB2,CD40LG,IL1B,ITGB3,TNF,IL23A,CXCL17
3_Member	GO Biological Processes	GO:0002526	acute inflammatory response	-4.81539	-3.34693	6/222	1236,3553,3569,3579,5468,7124	CCR7,IL1B,IL6,CXCR2,PPARG,TNF
3_Member	KEGG Pathway	hsa04623	Cytosolic DNA-sensing pathway	-4.79495	-3.33258	4/63	3553,3569,3627,4792	IL1B,IL6,CXCL10,NFKBIA
3_Member	GO Biological Processes	GO:0050671	positive regulation of lymphocyte proliferation	-4.78514	-3.32517	5/132	958,959,3553,3569,51561	CD40,CD40LG,IL1B,IL6,IL23A
3_Member	GO Biological Processes	GO:0010893	positive regulation of steroid biosynthetic process	-4.77103	-3.3149	3/21	3553,7124,9619	IL1B,TNF,ABCG1
3_Member	GO Biological Processes	GO:0032946	positive regulation of mononuclear cell proliferation	-4.76929	-3.3149	5/133	958,959,3553,3569,51561	CD40,CD40LG,IL1B,IL6,IL23A
3_Member	GO Biological Processes	GO:0002437	inflammatory response to antigenic stimulus	-4.7677	-3.31488	4/64	1236,3553,3579,7124	CCR7,IL1B,CXCR2,TNF
3_Member	GO Biological Processes	GO:0001885	endothelial cell development	-4.71452	-3.27105	4/66	2194,3553,5175,7124	FASN,IL1B,PECAM1,TNF
3_Member	GO Biological Processes	GO:0072577	endothelial cell apoptotic process	-4.68856	-3.25141	4/67	958,959,4780,7124	CD40,CD40LG,NFE2L2,TNF
3_Member	GO Biological Processes	GO:0050766	positive regulation of phagocytosis	-4.68856	-3.25141	4/67	948,3553,5468,7124	CD36,IL1B,PPARG,TNF
3_Member	GO Biological Processes	GO:0002637	regulation of immunoglobulin production	-4.663	-3.22926	4/68	958,959,3569,7124	CD40,CD40LG,IL6,TNF
3_Member	GO Biological Processes	GO:0070665	positive regulation of leukocyte proliferation	-4.6469	-3.21653	5/141	958,959,3553,3569,51561	CD40,CD40LG,IL1B,IL6,IL23A
3_Member	GO Biological Processes	GO:0006959	humoral immune response	-4.61022	-3.18377	7/361	1236,3553,3569,3627,4283,6372,7124	CCR7,IL1B,IL6,CXCL10,CXCL9,CXCL6,TNF
3_Member	GO Biological Processes	GO:0051249	regulation of lymphocyte activation	-4.60247	-3.17768	8/501	958,959,1236,3553,3569,3575,5879,51561	CD40,CD40LG,CCR7,IL1B,IL6,IL7R,RAC1,IL23A
3_Member	GO Biological Processes	GO:0002449	lymphocyte mediated immunity	-4.58727	-3.16469	7/364	958,959,3553,3569,3575,7124,51561	CD40,CD40LG,IL1B,IL6,IL7R,TNF,IL23A
3_Member	GO Biological Processes	GO:0002460	adaptive immune response based on somatic recombination of immune receptors built from immunoglobuli	-4.57208	-3.15225	7/366	958,959,3553,3569,3575,7124,51561	CD40,CD40LG,IL1B,IL6,IL7R,TNF,IL23A
3_Member	GO Biological Processes	GO:0048143	astrocyte activation	-4.4332	-3.03318	3/27	3553,3569,7124	IL1B,IL6,TNF
3_Member	GO Biological Processes	GO:0032770	positive regulation of monooxygenase activity	-4.38473	-2.9899	3/28	949,3553,7124	SCARB1,IL1B,TNF
3_Member	GO Biological Processes	GO:1902932	positive regulation of alcohol biosynthetic process	-4.38473	-2.9899	3/28	3553,7124,9619	IL1B,TNF,ABCG1
3_Member	GO Biological Processes	GO:0002673	regulation of acute inflammatory response	-4.37082	-2.97702	5/161	1236,3553,3569,5468,7124	CCR7,IL1B,IL6,PPARG,TNF
3_Member	GO Biological Processes	GO:0010575	positive regulation of vascular endothelial growth factor production	-4.33804	-2.95039	3/29	3553,3569,284340	IL1B,IL6,CXCL17
3_Member	GO Biological Processes	GO:0045940	positive regulation of steroid metabolic process	-4.29303	-2.90993	3/30	3553,7124,9619	IL1B,TNF,ABCG1
3_Member	GO Biological Processes	GO:0046651	lymphocyte proliferation	-4.2855	-2.90341	6/276	958,959,3553,3569,3575,51561	CD40,CD40LG,IL1B,IL6,IL7R,IL23A
3_Member	GO Biological Processes	GO:0046889	positive regulation of lipid biosynthetic process	-4.28063	-2.90055	4/85	949,3553,7124,9619	SCARB1,IL1B,TNF,ABCG1
3_Member	GO Biological Processes	GO:0032642	regulation of chemokine production	-4.28063	-2.90055	4/85	3553,3569,6372,7124	IL1B,IL6,CXCL6,TNF
3_Member	GO Biological Processes	GO:0033209	tumor necrosis factor-mediated signaling pathway	-4.27055	-2.89146	5/169	958,959,4792,6772,7124	CD40,CD40LG,NFKBIA,STAT1,TNF
3_Member	KEGG Pathway	hsa05132	Salmonella infection	-4.26072	-2.88313	4/86	3553,3569,5879,6348	IL1B,IL6,RAC1,CCL3
3_Member	GO Biological Processes	GO:0032943	mononuclear cell proliferation	-4.25947	-2.88287	6/279	958,959,3553,3569,3575,51561	CD40,CD40LG,IL1B,IL6,IL7R,IL23A
3_Member	KEGG Pathway	hsa04621	NOD-like receptor signaling pathway	-4.25838	-2.88277	5/170	3553,3569,4792,6772,7124	IL1B,IL6,NFKBIA,STAT1,TNF
3_Member	Canonical Pathways	M45	PID CD40 PATHWAY	-4.24956	-2.87593	3/31	958,959,4792	CD40,CD40LG,NFKBIA
3_Member	KEGG Pathway	hsa05310	Asthma	-4.24956	-2.87593	3/31	958,959,7124	CD40,CD40LG,TNF
3_Member	GO Biological Processes	GO:0042446	hormone biosynthetic process	-4.24106	-2.87183	4/87	949,3553,5469,7124	SCARB1,IL1B,MED1,TNF
3_Member	GO Biological Processes	GO:0002718	regulation of cytokine production involved in immune response	-4.24106	-2.87183	4/87	948,3553,3569,7124	CD36,IL1B,IL6,TNF
3_Member	GO Biological Processes	GO:0032755	positive regulation of interleukin-6 production	-4.14619	-2.78898	4/92	948,3553,3569,7124	CD36,IL1B,IL6,TNF
3_Member	GO Biological Processes	GO:0032602	chemokine production	-4.14619	-2.78898	4/92	3553,3569,6372,7124	IL1B,IL6,CXCL6,TNF
3_Member	GO Biological Processes	GO:0010574	regulation of vascular endothelial growth factor production	-4.12752	-2.77268	3/34	3553,3569,284340	IL1B,IL6,CXCL17
3_Member	GO Biological Processes	GO:0060251	regulation of glial cell proliferation	-4.08935	-2.74198	3/35	3553,3569,7124	IL1B,IL6,TNF
3_Member	KEGG Pathway	hsa05143	African trypanosomiasis	-4.08935	-2.74198	3/35	3553,3569,7124	IL1B,IL6,TNF
3_Member	KEGG Pathway	hsa05168	Herpes simplex infection	-4.08454	-2.7381	5/185	3553,3569,4792,6772,7124	IL1B,IL6,NFKBIA,STAT1,TNF
3_Member	GO Biological Processes	GO:0042116	macrophage activation	-4.07414	-2.72908	4/96	3569,3689,6348,7124	IL6,ITGB2,CCL3,TNF
3_Member	GO Biological Processes	GO:0038061	NIK/NF-kappaB signaling	-4.06252	-2.71885	5/187	3553,4792,7124,51094,51561	IL1B,NFKBIA,TNF,ADIPOR1,IL23A
3_Member	GO Biological Processes	GO:0070661	leukocyte proliferation	-4.0618	-2.71858	6/303	958,959,3553,3569,3575,51561	CD40,CD40LG,IL1B,IL6,IL7R,IL23A
3_Member	GO Biological Processes	GO:0042102	positive regulation of T cell proliferation	-4.05663	-2.71616	4/97	959,3553,3569,51561	CD40LG,IL1B,IL6,IL23A
3_Member	GO Biological Processes	GO:0010573	vascular endothelial growth factor production	-4.0523	-2.7141	3/36	3553,3569,284340	IL1B,IL6,CXCL17
3_Member	KEGG Pathway	hsa05340	Primary immunodeficiency	-4.01632	-2.68621	3/37	958,959,3575	CD40,CD40LG,IL7R
3_Member	GO Biological Processes	GO:0032649	regulation of interferon-gamma production	-4.00521	-2.67644	4/100	1236,3553,7124,51561	CCR7,IL1B,TNF,IL23A
3_Member	GO Biological Processes	GO:0070498	interleukin-1-mediated signaling pathway	-4.00521	-2.67644	4/100	3553,3569,4792,7850	IL1B,IL6,NFKBIA,IL1R2
3_Member	GO Biological Processes	GO:1904037	positive regulation of epithelial cell apoptotic process	-3.98134	-2.65831	3/38	958,959,3569	CD40,CD40LG,IL6
3_Member	KEGG Pathway	hsa05330	Allograft rejection	-3.98134	-2.65831	3/38	958,959,7124	CD40,CD40LG,TNF
3_Member	GO Biological Processes	GO:0002702	positive regulation of production of molecular mediator of immune response	-3.97184	-2.65249	4/102	948,958,3553,3569	CD36,CD40,IL1B,IL6
3_Member	GO Biological Processes	GO:0002367	cytokine production involved in immune response	-3.89135	-2.58254	4/107	948,3553,3569,7124	CD36,IL1B,IL6,TNF
3_Member	Canonical Pathways	M159	PID AMB2 NEUTROPHILS PATHWAY	-3.88194	-2.57483	3/41	3569,3689,7124	IL6,ITGB2,TNF
3_Member	KEGG Pathway	hsa05332	Graft-versus-host disease	-3.88194	-2.57483	3/41	3553,3569,7124	IL1B,IL6,TNF
3_Member	GO Biological Processes	GO:0002377	immunoglobulin production	-3.86527	-2.56152	5/206	958,959,3569,3575,7124	CD40,CD40LG,IL6,IL7R,TNF
3_Member	GO Biological Processes	GO:0006775	fat-soluble vitamin metabolic process	-3.81983	-2.52495	3/43	3553,5467,7124	IL1B,PPARD,TNF
3_Member	GO Biological Processes	GO:0050670	regulation of lymphocyte proliferation	-3.81664	-2.52325	5/211	958,959,3553,3569,51561	CD40,CD40LG,IL1B,IL6,IL23A
3_Member	GO Biological Processes	GO:0032609	interferon-gamma production	-3.7999	-2.50773	4/113	1236,3553,7124,51561	CCR7,IL1B,TNF,IL23A
3_Member	GO Biological Processes	GO:0032944	regulation of mononuclear cell proliferation	-3.79755	-2.5062	5/213	958,959,3553,3569,51561	CD40,CD40LG,IL1B,IL6,IL23A
3_Member	GO Biological Processes	GO:0014002	astrocyte development	-3.7899	-2.5018	3/44	3553,3569,7124	IL1B,IL6,TNF
3_Member	GO Biological Processes	GO:0042742	defense response to bacterium	-3.76135	-2.47566	6/344	948,3569,6364,6372,7124,51561	CD36,IL6,CCL20,CXCL6,TNF,IL23A
3_Member	GO Biological Processes	GO:0042035	regulation of cytokine biosynthetic process	-3.74176	-2.45928	4/117	1524,3553,3569,7124	CX3CR1,IL1B,IL6,TNF
3_Member	GO Biological Processes	GO:0006953	acute-phase response	-3.70422	-2.42848	3/47	3553,3569,7124	IL1B,IL6,TNF
3_Member	GO Biological Processes	GO:0070663	regulation of leukocyte proliferation	-3.678	-2.40811	5/226	958,959,3553,3569,51561	CD40,CD40LG,IL1B,IL6,IL23A
3_Member	KEGG Pathway	hsa04672	Intestinal immune network for IgA production	-3.65023	-2.38993	3/49	958,959,3569	CD40,CD40LG,IL6
3_Member	GO Biological Processes	GO:0014009	glial cell proliferation	-3.6241	-2.36645	3/50	3553,3569,7124	IL1B,IL6,TNF
3_Member	GO Biological Processes	GO:0042089	cytokine biosynthetic process	-3.61836	-2.36183	4/126	1524,3553,3569,7124	CX3CR1,IL1B,IL6,TNF
3_Member	GO Biological Processes	GO:0042107	cytokine metabolic process	-3.60523	-2.35059	4/127	1524,3553,3569,7124	CX3CR1,IL1B,IL6,TNF
3_Member	GO Biological Processes	GO:0050999	regulation of nitric-oxide synthase activity	-3.59851	-2.34573	3/51	949,3553,7124	SCARB1,IL1B,TNF
3_Member	KEGG Pathway	hsa05162	Measles	-3.51635	-2.27425	4/134	3553,3569,4792,6772	IL1B,IL6,NFKBIA,STAT1
3_Member	GO Biological Processes	GO:0046330	positive regulation of JNK cascade	-3.47977	-2.24418	4/137	959,1236,3553,7124	CD40LG,CCR7,IL1B,TNF
3_Member	GO Biological Processes	GO:0002720	positive regulation of cytokine production involved in immune response	-3.45526	-2.22746	3/57	948,3553,3569	CD36,IL1B,IL6
3_Member	GO Biological Processes	GO:0051353	positive regulation of oxidoreductase activity	-3.45526	-2.22746	3/57	949,3553,7124	SCARB1,IL1B,TNF
3_Member	GO Biological Processes	GO:0032722	positive regulation of chemokine production	-3.411	-2.18829	3/59	3553,3569,7124	IL1B,IL6,TNF
3_Member	GO Biological Processes	GO:0032729	positive regulation of interferon-gamma production	-3.30694	-2.10278	3/64	3553,7124,51561	IL1B,TNF,IL23A
3_Member	GO Biological Processes	GO:0032768	regulation of monooxygenase activity	-3.30694	-2.10278	3/64	949,3553,7124	SCARB1,IL1B,TNF
3_Member	GO Biological Processes	GO:0030168	platelet activation	-3.28758	-2.0883	4/154	958,959,3569,3690	CD40,CD40LG,IL6,ITGB3
3_Member	GO Biological Processes	GO:0032675	regulation of interleukin-6 production	-3.22517	-2.03543	4/160	948,3553,3569,7124	CD36,IL1B,IL6,TNF
3_Member	GO Biological Processes	GO:0042129	regulation of T cell proliferation	-3.22517	-2.03543	4/160	959,3553,3569,51561	CD40LG,IL1B,IL6,IL23A
3_Member	GO Biological Processes	GO:0042108	positive regulation of cytokine biosynthetic process	-3.21111	-2.02353	3/69	3553,3569,7124	IL1B,IL6,TNF
3_Member	GO Biological Processes	GO:0032874	positive regulation of stress-activated MAPK cascade	-3.13617	-1.96226	4/169	959,1236,3553,7124	CD40LG,CCR7,IL1B,TNF
3_Member	GO Biological Processes	GO:0032635	interleukin-6 production	-3.1266	-1.95486	4/170	948,3553,3569,7124	CD36,IL1B,IL6,TNF
3_Member	GO Biological Processes	GO:0070304	positive regulation of stress-activated protein kinase signaling cascade	-3.1171	-1.94875	4/171	959,1236,3553,7124	CD40LG,CCR7,IL1B,TNF
3_Member	GO Biological Processes	GO:1901224	positive regulation of NIK/NF-kappaB signaling	-3.05579	-1.90074	3/78	3553,7124,51561	IL1B,TNF,IL23A
3_Member	GO Biological Processes	GO:0042098	T cell proliferation	-2.95565	-1.81953	4/189	959,3553,3569,51561	CD40LG,IL1B,IL6,IL23A
3_Member	GO Biological Processes	GO:0002250	adaptive immune response	-2.87185	-1.75305	7/696	958,959,3553,3569,3575,7124,51561	CD40,CD40LG,IL1B,IL6,IL7R,TNF,IL23A
3_Member	GO Biological Processes	GO:0051224	negative regulation of protein transport	-2.82573	-1.71506	4/205	948,3553,7124,7850	CD36,IL1B,TNF,IL1R2
3_Member	GO Biological Processes	GO:0042100	B cell proliferation	-2.80839	-1.70147	3/95	958,959,3575	CD40,CD40LG,IL7R
3_Member	GO Biological Processes	GO:0045833	negative regulation of lipid metabolic process	-2.80839	-1.70147	3/95	20,3553,7124	ABCA2,IL1B,TNF
3_Member	GO Biological Processes	GO:1901888	regulation of cell junction assembly	-2.79533	-1.691	3/96	3553,5879,7124	IL1B,RAC1,TNF
3_Member	GO Biological Processes	GO:1904950	negative regulation of establishment of protein localization	-2.79499	-1.691	4/209	948,3553,7124,7850	CD36,IL1B,TNF,IL1R2
3_Member	GO Biological Processes	GO:1901216	positive regulation of neuron death	-2.78243	-1.6808	3/97	3689,6348,7124	ITGB2,CCL3,TNF
3_Member	Reactome Gene Sets	R-HSA-5668541	TNFR2 non-canonical NF-kB pathway	-2.71995	-1.62802	3/102	958,959,7124	CD40,CD40LG,TNF
3_Member	KEGG Pathway	hsa04660	T cell receptor signaling pathway	-2.70785	-1.61996	3/103	959,4792,7124	CD40LG,NFKBIA,TNF
3_Member	Reactome Gene Sets	R-HSA-9020702	Interleukin-1 signaling	-2.70785	-1.61996	3/103	3553,4792,7850	IL1B,NFKBIA,IL1R2
3_Member	GO Biological Processes	GO:0050830	defense response to Gram-positive bacterium	-2.68402	-1.59897	3/105	948,3569,7124	CD36,IL6,TNF
3_Member	GO Biological Processes	GO:0035690	cellular response to drug	-2.68336	-1.59897	5/376	1244,3553,3569,4780,7124	ABCC2,IL1B,IL6,NFE2L2,TNF
3_Member	GO Biological Processes	GO:0042445	hormone metabolic process	-2.57047	-1.50372	4/241	949,3553,5469,7124	SCARB1,IL1B,MED1,TNF
3_Member	GO Biological Processes	GO:0051341	regulation of oxidoreductase activity	-2.54012	-1.48132	3/118	949,3553,7124	SCARB1,IL1B,TNF
3_Member	Reactome Gene Sets	R-HSA-9658195	Leishmania infection	-2.48255	-1.43482	4/255	154,3553,3569,5879	ADRB2,IL1B,IL6,RAC1
3_Member	KEGG Pathway	hsa05322	Systemic lupus erythematosus	-2.39397	-1.36334	3/133	958,959,7124	CD40,CD40LG,TNF
3_Member	GO Biological Processes	GO:0006766	vitamin metabolic process	-2.37584	-1.34877	3/135	3553,5467,7124	IL1B,PPARD,TNF
3_Member	GO Biological Processes	GO:0002920	regulation of humoral immune response	-2.37584	-1.34877	3/135	1236,3553,7124	CCR7,IL1B,TNF
3_Member	Reactome Gene Sets	R-HSA-446652	Interleukin-1 family signaling	-2.33178	-1.31327	3/140	3553,4792,7850	IL1B,NFKBIA,IL1R2
3_Member	GO Biological Processes	GO:0050715	positive regulation of cytokine secretion	-2.31464	-1.30303	3/142	3553,6348,7124	IL1B,CCL3,TNF
3_Member	GO Biological Processes	GO:0051403	stress-activated MAPK cascade	-2.30061	-1.29049	4/287	959,1236,3553,7124	CD40LG,CCR7,IL1B,TNF
3_Member	GO Biological Processes	GO:0050709	negative regulation of protein secretion	-2.23269	-1.23539	3/152	3553,7124,7850	IL1B,TNF,IL1R2
3_Member	GO Biological Processes	GO:0002792	negative regulation of peptide secretion	-2.18632	-1.20126	3/158	3553,7124,7850	IL1B,TNF,IL1R2
4_Summary	GO Biological Processes	GO:0099536	synaptic signaling	-18.7929	-14.4738	76/733	29,41,116,154,747,777,782,783,815,1524,1605,1627,1960,2043,2048,2557,2561,2752,2894,2906,2914,2917,3358,3553,3836,3845,4208,4359,4644,4900,4908,5048,5335,5368,5649,5663,6327,6455,6506,6529,6620,6622,6844,6855,6857,6900,7124,8500,8867,9066,9211,9254,9379,9456,9751,9783,10059,10814,22849,22883,22941,23096,23154,26045,27115,51248,56729,57030,57468,57616,84961,114781,116443,140730,143425,148281	ABR,ASIC1,ADCYAP1,ADRB2,DAGLA,CACNA1E,CACNB1,CACNB2,CAMK2A,CX3CR1,DAG1,DBN1,EGR3,EPHA4,EPHB2,GABRA4,GABRB2,GLUL,GRID1,GRIN2D,GRM4,GRM7,HTR2C,IL1B,KPNA1,KRAS,MEF2C,MPZ,MYO5A,NRGN,NTF3,PAFAH1B1,PLCG1,PNOC,RELN,PSEN1,SCN2B,SH3GL1,SLC1A2,SLC6A1,SNCB,SNCA,VAMP2,SYP,SYT1,CNTN2,TNF,PPFIA1,SYNJ1,SYT7,LGI1,CACNA2D2,NRXN2,HOMER1,SNPH,RIMS3,DNM1L,CPLX2,CPEB3,CLSTN1,SHANK2,IQSEC2,NCDN,LRRTM2,PDE7B,PDZD11,RET…
4_Member	GO Biological Processes	GO:0099536	synaptic signaling	-18.7929	-14.4738	76/733	29,41,116,154,747,777,782,783,815,1524,1605,1627,1960,2043,2048,2557,2561,2752,2894,2906,2914,2917,3358,3553,3836,3845,4208,4359,4644,4900,4908,5048,5335,5368,5649,5663,6327,6455,6506,6529,6620,6622,6844,6855,6857,6900,7124,8500,8867,9066,9211,9254,9379,9456,9751,9783,10059,10814,22849,22883,22941,23096,23154,26045,27115,51248,56729,57030,57468,57616,84961,114781,116443,140730,143425,148281	ABR,ASIC1,ADCYAP1,ADRB2,DAGLA,CACNA1E,CACNB1,CACNB2,CAMK2A,CX3CR1,DAG1,DBN1,EGR3,EPHA4,EPHB2,GABRA4,GABRB2,GLUL,GRID1,GRIN2D,GRM4,GRM7,HTR2C,IL1B,KPNA1,KRAS,MEF2C,MPZ,MYO5A,NRGN,NTF3,PAFAH1B1,PLCG1,PNOC,RELN,PSEN1,SCN2B,SH3GL1,SLC1A2,SLC6A1,SNCB,SNCA,VAMP2,SYP,SYT1,CNTN2,TNF,PPFIA1,SYNJ1,SYT7,LGI1,CACNA2D2,NRXN2,HOMER1,SNPH,RIMS3,DNM1L,CPLX2,CPEB3,CLSTN1,SHANK2,IQSEC2,NCDN,LRRTM2,PDE7B,PDZD11,RET…
4_Member	GO Biological Processes	GO:0099537	trans-synaptic signaling	-18.3868	-14.3688	75/728	29,41,116,154,747,777,782,783,815,1524,1605,1627,1960,2043,2048,2557,2561,2752,2894,2906,2914,2917,3358,3553,3845,4208,4359,4644,4900,4908,5048,5335,5368,5649,5663,6327,6455,6506,6529,6620,6622,6844,6855,6857,6900,7124,8500,8867,9066,9211,9254,9379,9456,9751,9783,10059,10814,22849,22883,22941,23096,23154,26045,27115,51248,56729,57030,57468,57616,84961,114781,116443,140730,143425,148281	ABR,ASIC1,ADCYAP1,ADRB2,DAGLA,CACNA1E,CACNB1,CACNB2,CAMK2A,CX3CR1,DAG1,DBN1,EGR3,EPHA4,EPHB2,GABRA4,GABRB2,GLUL,GRID1,GRIN2D,GRM4,GRM7,HTR2C,IL1B,KRAS,MEF2C,MPZ,MYO5A,NRGN,NTF3,PAFAH1B1,PLCG1,PNOC,RELN,PSEN1,SCN2B,SH3GL1,SLC1A2,SLC6A1,SNCB,SNCA,VAMP2,SYP,SYT1,CNTN2,TNF,PPFIA1,SYNJ1,SYT7,LGI1,CACNA2D2,NRXN2,HOMER1,SNPH,RIMS3,DNM1L,CPLX2,CPEB3,CLSTN1,SHANK2,IQSEC2,NCDN,LRRTM2,PDE7B,PDZD11,RETN,SLC1…
4_Member	GO Biological Processes	GO:0007268	chemical synaptic transmission	-17.5135	-13.7965	73/720	29,41,116,154,777,782,783,815,1524,1627,1960,2043,2048,2557,2561,2752,2894,2906,2914,2917,3358,3553,3845,4208,4359,4644,4900,4908,5048,5335,5368,5649,5663,6327,6455,6506,6529,6620,6622,6844,6855,6857,6900,7124,8500,8867,9066,9211,9254,9379,9456,9751,9783,10059,10814,22849,22883,22941,23096,23154,26045,27115,51248,56729,57030,57468,57616,84961,114781,116443,140730,143425,148281	ABR,ASIC1,ADCYAP1,ADRB2,CACNA1E,CACNB1,CACNB2,CAMK2A,CX3CR1,DBN1,EGR3,EPHA4,EPHB2,GABRA4,GABRB2,GLUL,GRID1,GRIN2D,GRM4,GRM7,HTR2C,IL1B,KRAS,MEF2C,MPZ,MYO5A,NRGN,NTF3,PAFAH1B1,PLCG1,PNOC,RELN,PSEN1,SCN2B,SH3GL1,SLC1A2,SLC6A1,SNCB,SNCA,VAMP2,SYP,SYT1,CNTN2,TNF,PPFIA1,SYNJ1,SYT7,LGI1,CACNA2D2,NRXN2,HOMER1,SNPH,RIMS3,DNM1L,CPLX2,CPEB3,CLSTN1,SHANK2,IQSEC2,NCDN,LRRTM2,PDE7B,PDZD11,RETN,SLC17A7,SLC12A5…
4_Member	GO Biological Processes	GO:0098916	anterograde trans-synaptic signaling	-17.5135	-13.7965	73/720	29,41,116,154,777,782,783,815,1524,1627,1960,2043,2048,2557,2561,2752,2894,2906,2914,2917,3358,3553,3845,4208,4359,4644,4900,4908,5048,5335,5368,5649,5663,6327,6455,6506,6529,6620,6622,6844,6855,6857,6900,7124,8500,8867,9066,9211,9254,9379,9456,9751,9783,10059,10814,22849,22883,22941,23096,23154,26045,27115,51248,56729,57030,57468,57616,84961,114781,116443,140730,143425,148281	ABR,ASIC1,ADCYAP1,ADRB2,CACNA1E,CACNB1,CACNB2,CAMK2A,CX3CR1,DBN1,EGR3,EPHA4,EPHB2,GABRA4,GABRB2,GLUL,GRID1,GRIN2D,GRM4,GRM7,HTR2C,IL1B,KRAS,MEF2C,MPZ,MYO5A,NRGN,NTF3,PAFAH1B1,PLCG1,PNOC,RELN,PSEN1,SCN2B,SH3GL1,SLC1A2,SLC6A1,SNCB,SNCA,VAMP2,SYP,SYT1,CNTN2,TNF,PPFIA1,SYNJ1,SYT7,LGI1,CACNA2D2,NRXN2,HOMER1,SNPH,RIMS3,DNM1L,CPLX2,CPEB3,CLSTN1,SHANK2,IQSEC2,NCDN,LRRTM2,PDE7B,PDZD11,RETN,SLC17A7,SLC12A5…
4_Member	GO Biological Processes	GO:0050804	modulation of chemical synaptic transmission	-14.2536	-11.0655	51/450	29,41,116,154,783,815,1524,1627,2043,2048,2752,2894,2906,2914,2917,3553,3845,4208,4900,4908,5335,5649,5663,6455,6529,6622,6844,6855,6857,6900,7124,9066,9211,9254,9456,9783,10059,10814,22849,22883,22941,23096,23154,26045,56729,57616,84961,114781,116443,140730,143425	ABR,ASIC1,ADCYAP1,ADRB2,CACNB2,CAMK2A,CX3CR1,DBN1,EPHA4,EPHB2,GLUL,GRID1,GRIN2D,GRM4,GRM7,IL1B,KRAS,MEF2C,NRGN,NTF3,PLCG1,RELN,PSEN1,SH3GL1,SLC6A1,SNCA,VAMP2,SYP,SYT1,CNTN2,TNF,SYT7,LGI1,CACNA2D2,HOMER1,RIMS3,DNM1L,CPLX2,CPEB3,CLSTN1,SHANK2,IQSEC2,NCDN,LRRTM2,RETN,TSHZ3,FBXL20,BTBD9,GRIN3A,RIMS4,SYT9
4_Member	GO Biological Processes	GO:0099177	regulation of trans-synaptic signaling	-14.2146	-11.0655	51/451	29,41,116,154,783,815,1524,1627,2043,2048,2752,2894,2906,2914,2917,3553,3845,4208,4900,4908,5335,5649,5663,6455,6529,6622,6844,6855,6857,6900,7124,9066,9211,9254,9456,9783,10059,10814,22849,22883,22941,23096,23154,26045,56729,57616,84961,114781,116443,140730,143425	ABR,ASIC1,ADCYAP1,ADRB2,CACNB2,CAMK2A,CX3CR1,DBN1,EPHA4,EPHB2,GLUL,GRID1,GRIN2D,GRM4,GRM7,IL1B,KRAS,MEF2C,NRGN,NTF3,PLCG1,RELN,PSEN1,SH3GL1,SLC6A1,SNCA,VAMP2,SYP,SYT1,CNTN2,TNF,SYT7,LGI1,CACNA2D2,HOMER1,RIMS3,DNM1L,CPLX2,CPEB3,CLSTN1,SHANK2,IQSEC2,NCDN,LRRTM2,RETN,TSHZ3,FBXL20,BTBD9,GRIN3A,RIMS4,SYT9
4_Member	GO Biological Processes	GO:0050806	positive regulation of synaptic transmission	-9.24778	-6.77993	24/164	116,154,783,1524,2043,2048,2752,2906,4900,5649,6844,6857,7124,9066,9211,9783,10059,22883,22941,26045,56729,57616,140730,143425	ADCYAP1,ADRB2,CACNB2,CX3CR1,EPHA4,EPHB2,GLUL,GRIN2D,NRGN,RELN,VAMP2,SYT1,TNF,SYT7,LGI1,RIMS3,DNM1L,CLSTN1,SHANK2,LRRTM2,RETN,TSHZ3,RIMS4,SYT9
4_Member	GO Biological Processes	GO:0048167	regulation of synaptic plasticity	-7.33566	-5.2347	23/189	815,1524,1627,2043,2048,2906,3845,4208,4900,5649,5663,6844,6855,6900,9066,9783,10814,22849,22941,23154,26045,57616,140730	CAMK2A,CX3CR1,DBN1,EPHA4,EPHB2,GRIN2D,KRAS,MEF2C,NRGN,RELN,PSEN1,VAMP2,SYP,CNTN2,SYT7,RIMS3,CPLX2,CPEB3,SHANK2,NCDN,LRRTM2,TSHZ3,RIMS4
4_Member	GO Biological Processes	GO:0060291	long-term synaptic potentiation	-3.40974	-2.01698	10/85	1524,2043,2048,2906,4900,5649,6844,22941,26045,57616	CX3CR1,EPHA4,EPHB2,GRIN2D,NRGN,RELN,VAMP2,SHANK2,LRRTM2,TSHZ3
5_Summary	GO Biological Processes	GO:0045596	negative regulation of cell differentiation	-17.3571	-13.7941	75/759	19,116,182,482,595,596,865,1021,1620,1656,1942,2043,2048,2066,3192,3218,3553,3569,3627,3690,3845,4089,4092,4780,4792,5048,5058,5087,5295,5465,5467,5468,5469,5663,5780,5915,6348,6497,6664,6772,6899,6900,7040,7068,7124,7337,7471,7528,8324,9355,9619,10766,10818,23105,23512,23603,26057,27250,28514,29116,51094,51804,55810,57142,57715,79577,79647,84376,84695,84959,85458,146760,149041,153090,441478,5567…	ABCA1,ADCYAP1,JAG1,ATP1B2,CCND1,BCL2,CBFB,CDK6,BRINP1,DDX6,EFNA1,EPHA4,EPHB2,ERBB4,HNRNPU,HOXB8,IL1B,IL6,CXCL10,ITGB3,KRAS,SMAD4,SMAD7,NFE2L2,NFKBIA,PAFAH1B1,PAK1,PBX1,PIK3R1,PPARA,PPARD,PPARG,MED1,PSEN1,PTPN9,RARB,CCL3,SKI,SOX11,STAT1,TBX1,CNTN2,TGFB1,THRB,TNF,UBE3A,WNT1,YY1,FZD7,LHX2,ABCG1,TOB2,FRS2,FSTL4,SUZ12,CORO1C,ANKRD17,PDCD4,DLL1,MYLIP,ADIPOR1,SIX4,FOXJ2,RTN4,SEMA4G,CDC73,AKIRIN1,HOOK3,L…
5_Member	GO Biological Processes	GO:0045596	negative regulation of cell differentiation	-17.3571	-13.7941	75/759	19,116,182,482,595,596,865,1021,1620,1656,1942,2043,2048,2066,3192,3218,3553,3569,3627,3690,3845,4089,4092,4780,4792,5048,5058,5087,5295,5465,5467,5468,5469,5663,5780,5915,6348,6497,6664,6772,6899,6900,7040,7068,7124,7337,7471,7528,8324,9355,9619,10766,10818,23105,23512,23603,26057,27250,28514,29116,51094,51804,55810,57142,57715,79577,79647,84376,84695,84959,85458,146760,149041,153090,441478	ABCA1,ADCYAP1,JAG1,ATP1B2,CCND1,BCL2,CBFB,CDK6,BRINP1,DDX6,EFNA1,EPHA4,EPHB2,ERBB4,HNRNPU,HOXB8,IL1B,IL6,CXCL10,ITGB3,KRAS,SMAD4,SMAD7,NFE2L2,NFKBIA,PAFAH1B1,PAK1,PBX1,PIK3R1,PPARA,PPARD,PPARG,MED1,PSEN1,PTPN9,RARB,CCL3,SKI,SOX11,STAT1,TBX1,CNTN2,TGFB1,THRB,TNF,UBE3A,WNT1,YY1,FZD7,LHX2,ABCG1,TOB2,FRS2,FSTL4,SUZ12,CORO1C,ANKRD17,PDCD4,DLL1,MYLIP,ADIPOR1,SIX4,FOXJ2,RTN4,SEMA4G,CDC73,AKIRIN1,HOOK3,L…
5_Member	GO Biological Processes	GO:0010721	negative regulation of cell development	-9.9079	-7.32915	37/342	116,182,482,596,1620,1656,1942,2043,2048,2066,3553,3569,4089,5048,5058,5087,5465,5469,5663,5780,6497,6664,6900,7068,7124,7337,7528,9355,23105,23603,28514,29116,57142,57715,84376,85458,146760	ADCYAP1,JAG1,ATP1B2,BCL2,BRINP1,DDX6,EFNA1,EPHA4,EPHB2,ERBB4,IL1B,IL6,SMAD4,PAFAH1B1,PAK1,PBX1,PPARA,MED1,PSEN1,PTPN9,SKI,SOX11,CNTN2,THRB,TNF,UBE3A,YY1,LHX2,FSTL4,CORO1C,DLL1,MYLIP,RTN4,SEMA4G,HOOK3,DIXDC1,RTN4RL1
5_Member	GO Biological Processes	GO:0051961	negative regulation of nervous system development	-8.47933	-6.13336	33/317	116,182,482,1620,1656,1942,2043,2048,2066,3553,3569,5048,5087,5469,5567,5663,5780,6092,6497,6664,6900,7068,7124,7337,9355,23105,28514,29116,57142,57715,84376,85458,146760	ADCYAP1,JAG1,ATP1B2,BRINP1,DDX6,EFNA1,EPHA4,EPHB2,ERBB4,IL1B,IL6,PAFAH1B1,PBX1,MED1,PRKACB,PSEN1,PTPN9,ROBO2,SKI,SOX11,CNTN2,THRB,TNF,UBE3A,LHX2,FSTL4,DLL1,MYLIP,RTN4,SEMA4G,HOOK3,DIXDC1,RTN4RL1
5_Member	GO Biological Processes	GO:0050768	negative regulation of neurogenesis	-8.13561	-5.85789	31/294	116,182,482,1620,1656,1942,2043,2048,2066,3553,3569,5048,5087,5469,5663,5780,6497,6664,6900,7068,7124,7337,9355,23105,28514,29116,57142,57715,84376,85458,146760	ADCYAP1,JAG1,ATP1B2,BRINP1,DDX6,EFNA1,EPHA4,EPHB2,ERBB4,IL1B,IL6,PAFAH1B1,PBX1,MED1,PSEN1,PTPN9,SKI,SOX11,CNTN2,THRB,TNF,UBE3A,LHX2,FSTL4,DLL1,MYLIP,RTN4,SEMA4G,HOOK3,DIXDC1,RTN4RL1
5_Member	GO Biological Processes	GO:0051129	negative regulation of cellular component organization	-4.75687	-3.11256	47/764	20,961,1487,1942,2043,2048,2764,3192,3304,3553,3627,4089,4233,5048,5494,5587,5663,5780,5879,5927,6092,6093,6314,6497,6622,7040,7124,7337,8500,9475,10059,23105,23122,23370,23603,26045,29116,57142,57551,57715,57731,80312,89795,96459,115704,146760,157922	ABCA2,CD47,CTBP1,EFNA1,EPHA4,EPHB2,GMFB,HNRNPU,HSPA1B,IL1B,CXCL10,SMAD4,MET,PAFAH1B1,PPM1A,PRKD1,PSEN1,PTPN9,RAC1,KDM5A,ROBO2,ROCK1,ATXN7,SKI,SNCA,TGFB1,TNF,UBE3A,PPFIA1,ROCK2,DNM1L,FSTL4,CLASP2,ARHGEF18,CORO1C,LRRTM2,MYLIP,RTN4,TAOK1,SEMA4G,SPTBN4,TET1,NAV3,FNIP1,EVI5L,RTN4RL1,CAMSAP1
5_Member	GO Biological Processes	GO:0045665	negative regulation of neuron differentiation	-4.46146	-2.87822	20/222	182,1656,1942,2043,2048,5048,5087,5469,5663,5780,6900,7068,7337,23105,28514,29116,57142,57715,85458,146760	JAG1,DDX6,EFNA1,EPHA4,EPHB2,PAFAH1B1,PBX1,MED1,PSEN1,PTPN9,CNTN2,THRB,UBE3A,FSTL4,DLL1,MYLIP,RTN4,SEMA4G,DIXDC1,RTN4RL1
[truncated: 312 more rows]
